# Supplementary material for: A serious game to explore human foraging in a 3D environment
Source: PLoS One. 2019 Jul 25;14(7):e0219827. doi: 10.1371/journal.pone.0219827 (PMC6657838; doi:10.1371/journal.pone.0219827)
Supplement: S1 File — This file is in xlsx format and does contain header information. The column labels (with explanations in parenthesis) are further reported here as follows: 1) PPT (Participant number); 2) Condition (Experimental Condition; feature vs. conjunction); 3) Trial (Trial Number); 4) ClickCount (Number of item collected; 1–30); 5) TargetName (acorn_blue, acorn_red, walnut_red); 6) Z (Target Z Position); 7) Y (Target Y Position); 8) X (Target X Position); 9) ITT (Inter-Target Time); 10) Distance (Inter-Item Distance). (XLSX) [file pone.0219827.s001.xlsx]

## Sheet: Correct
PPT	Condition	Trial	ClickCount	TargetName	Z	Y	X	ITT	Distance
1	feature	1	1	acorn_red	-5.3	-0.1	1.8	0	0
1	feature	1	2	acorn_red	-6.2	-0.3	2.9	2165	1.42127
1	feature	1	3	acorn_red	-3.9	-0.4	5.5	4402	3.47131
1	feature	1	4	acorn_red	-1.7	-0.4	6.4	3449	2.37697
1	feature	1	5	acorn_blue	-0.3	-0.2	5.6	6168	1.61245
1	feature	1	6	acorn_blue	-2	-0.3	5.4	3283	1.71172
1	feature	1	7	acorn_blue	-3	-0.5	6.9	1649	1.80278
1	feature	1	8	acorn_blue	-3.3	-0.4	9.2	1885	2.31948
1	feature	1	9	acorn_blue	-2	-0.3	10.7	1583	1.98494
1	feature	1	10	acorn_red	1.5	0.3	14.6	5585	5.24023
1	feature	1	11	acorn_red	2.6	0.4	15.8	3849	1.62788
1	feature	1	12	acorn_red	3.6	0.5	18.4	5235	2.78568
1	feature	1	13	acorn_red	2.7	0	11.7	9400	6.76018
1	feature	1	14	acorn_blue	2.8	-0.2	10.3	2016	1.40357
1	feature	1	15	acorn_red	1.8	-0.4	7.5	4066	2.97321
1	feature	1	16	acorn_red	4	-0.5	7	5252	2.2561
1	feature	1	17	acorn_red	4.7	-0.3	10.2	4065	3.27567
1	feature	1	18	acorn_blue	4.7	-0.1	11.5	1000	1.3
1	feature	1	19	acorn_blue	4.7	0.3	14.7	2450	3.2
1	feature	1	20	acorn_blue	7.8	0.3	13.3	4584	3.40147
1	feature	1	21	acorn_red	9.6	0.2	9.3	3985	4.38634
1	feature	1	22	acorn_blue	11.3	0.1	7.5	3132	2.47588
1	feature	1	23	acorn_blue	13.4	0.2	8.2	4568	2.21359
1	feature	1	24	acorn_red	15.9	0.4	9.9	2484	3.02324
1	feature	1	25	acorn_blue	15.8	0.3	7.2	5482	2.70185
1	feature	1	26	acorn_red	15.4	0.2	2.7	6617	4.51774
1	feature	1	27	acorn_red	13.4	0	1.6	2717	2.28254
1	feature	1	28	acorn_blue	12.1	-0.1	0.7	1168	1.58114
1	feature	1	29	acorn_red	6.3	-0.3	0	4717	5.84209
1	feature	1	30	acorn_blue	-1	0.1	4	14306	8.32406
1	feature	2	1	acorn_red	-2.9	0.3	1.7	0	0
1	feature	2	2	acorn_blue	-4.4	0	2.4	3952	1.65529
1	feature	2	3	acorn_blue	-5.3	-0.1	1.8	2948	1.08167
1	feature	2	4	acorn_red	-6.2	-0.3	2.9	3300	1.42127
1	feature	2	5	acorn_blue	-6.7	-0.4	4.1	1067	1.3
1	feature	2	6	acorn_red	-5.9	-0.5	5.4	6385	1.52643
1	feature	2	7	acorn_blue	-7.6	-0.4	6	3317	1.80278
1	feature	2	8	acorn_blue	-8.7	-0.2	7	1249	1.48661
1	feature	2	9	acorn_red	-8.6	-0.2	9.3	2099	2.30217
1	feature	2	10	acorn_blue	-4.9	-0.1	11.5	3401	4.30465
1	feature	2	11	acorn_blue	-4.5	0	15.6	5268	4.11947
1	feature	2	12	acorn_red	-1.8	0.3	16.7	2250	2.91548
1	feature	2	13	acorn_blue	1.5	0.3	14.6	5167	3.91152
1	feature	2	14	acorn_red	3.8	0.5	16.5	6183	2.98329
1	feature	2	15	acorn_red	3.6	0.5	18.4	5467	1.9105
1	feature	2	16	acorn_red	2.6	0.4	15.8	6067	2.78568
1	feature	2	17	acorn_blue	2.7	0	11.7	3666	4.10122
1	feature	2	18	acorn_blue	6	0.1	12.7	5652	3.44819
1	feature	2	19	acorn_blue	8.8	0.1	11.4	5683	3.08707
1	feature	2	20	acorn_red	8.5	-0.1	7.8	16684	3.61248
1	feature	2	21	acorn_red	8.1	0	10.2	3567	2.43311
1	feature	2	22	acorn_red	1.8	-0.4	7.5	10534	6.8542
1	feature	2	23	acorn_red	-1.6	-0.5	7.7	3867	3.40588
1	feature	2	24	acorn_red	-1.7	-0.4	6.4	3685	1.30384
1	feature	2	25	acorn_blue	-0.3	-0.2	5.6	2532	1.61245
1	feature	2	26	acorn_blue	0.1	0.1	4.1	3349	1.55242
1	feature	2	27	acorn_red	-2.1	0.3	2.8	2668	2.55539
1	feature	2	28	acorn_red	-8.8	-0.3	-3.9	8917	9.47523
1	feature	2	29	acorn_red	-9.2	-0.1	-5.9	2033	2.03961
1	feature	2	30	acorn_blue	-11.3	-0.1	-4.3	6818	2.64008
1	feature	3	1	acorn_red	-5.3	-0.1	1.8	0	0
1	feature	3	2	acorn_blue	-6.2	-0.3	2.9	1918	1.42127
1	feature	3	3	acorn_red	-3.3	-0.4	9.2	6934	6.93542
1	feature	3	4	acorn_red	-4.9	-0.1	11.5	3299	2.80179
1	feature	3	5	acorn_blue	-4.5	0	15.6	3882	4.11947
1	feature	3	6	acorn_red	-7	0.2	16.1	5169	2.54951
1	feature	3	7	acorn_red	-10.6	0.1	13.6	5436	4.38292
1	feature	3	8	acorn_blue	-12	0.2	11.8	1898	2.28035
1	feature	3	9	acorn_blue	-13.7	0.1	9.1	3899	3.19061
1	feature	3	10	acorn_blue	-12.5	0	7.5	2734	2
1	feature	3	11	acorn_red	-11	0	8.9	4402	2.05183
1	feature	3	12	acorn_blue	-9.3	-0.1	10.9	3632	2.62488
1	feature	3	13	acorn_red	-8.6	-0.2	9.3	3900	1.74642
1	feature	3	14	acorn_blue	-8.7	-0.2	7	7917	2.30217
1	feature	3	15	acorn_red	-7.6	-0.4	6	6635	1.48661
1	feature	3	16	acorn_red	-5.2	-0.5	7.4	5783	2.77849
1	feature	3	17	acorn_blue	-1.6	-0.5	7.7	4135	3.61248
1	feature	3	18	acorn_blue	0.1	-0.4	7.1	1484	1.80278
1	feature	3	19	acorn_blue	1.8	-0.4	7.5	2767	1.74642
1	feature	3	20	acorn_blue	4	-0.5	7	3383	2.2561
1	feature	3	21	acorn_red	5	-0.4	5.1	3215	2.14709
1	feature	3	22	acorn_blue	4.3	-0.1	3.9	2084	1.38924
1	feature	3	23	acorn_blue	4.7	0.1	1.5	6549	2.43311
1	feature	3	24	acorn_red	2.5	0.5	-0.8	4401	3.18277
1	feature	3	25	acorn_blue	2.8	0.1	-3.8	3834	3.01496
1	feature	3	26	acorn_red	2.2	-0.2	-6.2	2934	2.47386
1	feature	3	27	acorn_blue	0.8	-0.3	-7.4	1450	1.84391
1	feature	3	28	acorn_red	-4.8	-0.1	-11.1	7383	6.71193
1	feature	3	29	acorn_red	-3.9	0	-13.2	2800	2.28473
1	feature	3	30	acorn_red	-6.6	0.3	-16.5	4483	4.2638
1	feature	4	1	acorn_red	-5.3	-0.1	1.8	0	0
1	feature	4	2	acorn_blue	-5.5	-0.2	-0.8	5551	2.60768
1	feature	4	3	acorn_red	-5	-0.1	-1.8	1050	1.11803
1	feature	4	4	acorn_red	-2.6	-0.3	-5.6	5199	4.49444
1	feature	4	5	acorn_red	-1.8	-0.2	-9.3	4334	3.7855
1	feature	4	6	acorn_blue	-0.4	0	-10.8	1617	2.05183
1	feature	4	7	acorn_red	-3	-0.1	-11.2	4752	2.63059
1	feature	4	8	acorn_red	-5.8	-0.1	-12.7	2766	3.17648
1	feature	4	9	acorn_red	-6.9	0.1	-13.9	2716	1.62788
1	feature	4	10	acorn_red	-9.1	0.2	-14	1667	2.20227
1	feature	4	11	acorn_blue	-11.8	0.2	-13.1	2299	2.84605
1	feature	4	12	acorn_red	-10.6	-0.2	-7	5251	6.21691
1	feature	4	13	acorn_blue	-9.8	-0.2	-4.7	4701	2.43516
1	feature	4	14	acorn_red	-11.9	-0.1	-2	6198	3.42053
1	feature	4	15	acorn_blue	-13.4	0	3.5	5685	5.70088
1	feature	4	16	acorn_red	-14.4	0.1	6.6	2502	3.2573
1	feature	4	17	acorn_red	-16.4	0.3	7.5	2399	2.19317
1	feature	4	18	acorn_red	-18.3	0.4	4.1	6483	3.89487
1	feature	4	19	acorn_blue	-17.5	0.3	-3.3	8518	7.44312
1	feature	4	20	acorn_blue	-16	0.3	-6.3	5634	3.3541
1	feature	4	21	acorn_blue	-8.9	-0.1	-7.2	6933	7.15681
1	feature	4	22	acorn_red	-7.2	-0.3	-8.2	5733	1.97231
1	feature	4	23	acorn_blue	-7.1	-0.2	-9.4	3604	1.20416
1	feature	4	24	acorn_blue	-6.1	-0.3	-10.1	1131	1.22066
1	feature	4	25	acorn_red	2.6	-0.2	-10.5	7867	8.70919
1	feature	4	26	acorn_blue	4.9	-0.1	-9.8	1869	2.40416
1	feature	4	27	acorn_red	8.1	-0.3	-9.1	2664	3.27567
1	feature	4	28	acorn_red	9.5	-0.3	-9	1150	1.40357
1	feature	4	29	acorn_blue	10.9	-0.3	-7.6	1583	1.9799
1	feature	4	30	acorn_blue	13.5	0.1	-7.7	2200	2.60192
1	feature	5	1	acorn_blue	-9.3	-0.4	-2.7	0	0
1	feature	5	2	acorn_red	-9.8	-0.2	-4.7	1701	2.06155
1	feature	5	3	acorn_red	-9.2	-0.1	-5.9	2484	1.34164
1	feature	5	4	acorn_blue	-10.6	-0.2	-7	3950	1.78045
1	feature	5	5	acorn_blue	-11.4	0	-11.7	3665	4.7676
1	feature	5	6	acorn_blue	-9.7	0.3	-15.6	3168	4.25441
1	feature	5	7	acorn_blue	-6.9	0.1	-13.9	7517	3.27567
1	feature	5	8	acorn_blue	-3.9	0	-13.2	5235	3.08058
1	feature	5	9	acorn_red	-1.5	0	-12	4283	2.68328
1	feature	5	10	acorn_blue	-3	-0.1	-11.2	3201	1.7
1	feature	5	11	acorn_red	-4.8	-0.1	-11.1	4182	1.80278
1	feature	5	12	acorn_red	-3.9	-0.1	-9.5	3500	1.83576
1	feature	5	13	acorn_blue	-1.8	-0.2	-9.3	4238	2.1095
1	feature	5	14	acorn_blue	2.6	-0.2	-10.5	3795	4.5607
1	feature	5	15	acorn_blue	3.9	-0.1	-11.9	2534	1.9105
1	feature	5	16	acorn_red	3.3	-0.1	-9.2	6401	2.76586
1	feature	5	17	acorn_blue	0.8	-0.3	-7.4	3450	3.08058
1	feature	5	18	acorn_red	-2.6	-0.3	-5.6	5717	3.84708
1	feature	5	19	acorn_red	-1.9	-0.1	-4.1	1534	1.65529
1	feature	5	20	acorn_red	-1.6	0.5	-1.5	8516	2.61725
1	feature	5	21	acorn_blue	-2.8	0.4	-0.8	3567	1.38924
1	feature	5	22	acorn_blue	-5.5	-0.2	-0.8	4451	2.7
1	feature	5	23	acorn_red	-5.3	-0.1	1.8	3716	2.60768
1	feature	5	24	acorn_blue	-6.7	-0.4	4.1	6118	2.69258
1	feature	5	25	acorn_blue	-5.9	-0.5	5.4	7104	1.52643
1	feature	5	26	acorn_red	-6.9	-0.3	7.7	4163	2.50799
1	feature	5	27	acorn_red	-7.9	-0.1	11.9	3367	4.31741
1	feature	5	28	acorn_blue	-10.6	0.1	13.6	3550	3.19061
1	feature	5	29	acorn_blue	-12	0.2	11.8	3533	2.28035
1	feature	5	30	acorn_red	-12.6	0.1	9.8	1734	2.08806
1	conjunction	2	1	acorn_blue	-4	0.1	0.6	0	0
1	conjunction	2	2	walnut_red	-5.5	-0.2	-0.8	2515	2.05183
1	conjunction	2	3	acorn_blue	-9.3	-0.4	-2.7	5268	4.24853
1	conjunction	2	4	walnut_red	-8.8	-0.3	-3.9	8633	1.3
1	conjunction	2	5	acorn_blue	-8.1	-0.3	-5.3	3488	1.56525
1	conjunction	2	6	acorn_blue	-7.7	-0.2	-6.5	1316	1.26491
1	conjunction	2	7	walnut_red	-2.6	-0.3	-5.6	6814	5.1788
1	conjunction	2	8	acorn_blue	-1.9	-0.1	-4.1	1250	1.65529
1	conjunction	2	9	walnut_red	-1.2	0.4	-2.9	2517	1.38924
1	conjunction	2	10	walnut_red	-2.5	0.4	-1.9	3200	1.64012
1	conjunction	2	11	walnut_red	-2.8	0.4	-0.8	3634	1.14018
1	conjunction	2	12	acorn_blue	-5.3	-0.1	1.8	3149	3.60694
1	conjunction	2	13	acorn_blue	-6.2	-0.3	2.9	3784	1.42127
1	conjunction	2	14	walnut_red	-5.9	-0.5	5.4	4249	2.51794
1	conjunction	2	15	walnut_red	-7.6	-0.4	6	3334	1.80278
1	conjunction	2	16	walnut_red	-6.9	-0.3	7.7	7117	1.83848
1	conjunction	2	17	acorn_blue	-5.2	-0.5	7.4	1834	1.72627
1	conjunction	2	18	walnut_red	-3.3	-0.4	9.2	4501	2.61725
1	conjunction	2	19	acorn_blue	-1.7	-0.4	6.4	9967	3.2249
1	conjunction	2	20	acorn_blue	0.1	0.1	4.1	2583	2.92062
1	conjunction	2	21	acorn_blue	2.3	0.5	2.5	12017	2.72029
1	conjunction	2	22	walnut_red	3.6	0.3	1.9	4335	1.43178
1	conjunction	2	23	acorn_blue	4.7	0.1	1.5	1217	1.17047
1	conjunction	2	24	acorn_blue	10	-0.4	0.5	6583	5.39351
1	conjunction	2	25	acorn_blue	12.1	-0.1	0.7	3534	2.1095
1	conjunction	2	26	walnut_red	13.4	0	1.6	3866	1.58114
1	conjunction	2	27	walnut_red	14.1	0	3	1334	1.56525
1	conjunction	2	28	acorn_blue	15.4	0.2	2.7	3718	1.33417
1	conjunction	2	29	walnut_red	16.9	0.4	2.8	3249	1.50333
1	conjunction	2	30	acorn_blue	16.9	0.4	0.8	5765	2
1	conjunction	3	1	walnut_red	-2.9	0.3	1.7	0	0
1	conjunction	3	2	acorn_blue	-4	0.1	0.6	1767	1.55563
1	conjunction	3	3	walnut_red	-5.5	-0.2	-0.8	2150	2.05183
1	conjunction	3	4	walnut_red	-5	-0.1	-1.8	2851	1.11803
1	conjunction	3	5	walnut_red	-2.6	-0.3	-5.6	3883	4.49444
1	conjunction	3	6	walnut_red	-1.9	-0.1	-4.1	3183	1.65529
1	conjunction	3	7	walnut_red	-1.2	0.4	-2.9	1917	1.38924
1	conjunction	3	8	walnut_red	-1.6	0.5	-1.5	2934	1.45602
1	conjunction	3	9	acorn_blue	-2.5	0.4	-1.9	6616	0.984886
1	conjunction	3	10	acorn_blue	-0.3	-0.2	-5.1	6235	3.8833
1	conjunction	3	11	acorn_blue	-8.1	-0.3	-5.3	8551	7.80256
1	conjunction	3	12	walnut_red	-9.8	-0.2	-4.7	2833	1.80278
1	conjunction	3	13	acorn_blue	-10.6	-0.2	-7	3735	2.43516
1	conjunction	3	14	acorn_blue	-11.4	0	-11.7	4782	4.7676
1	conjunction	3	15	walnut_red	-11.8	0.2	-13.1	1267	1.45602
1	conjunction	3	16	acorn_blue	-9.1	0.2	-14	4884	2.84605
1	conjunction	3	17	walnut_red	-6.9	0.1	-13.9	1781	2.20227
1	conjunction	3	18	walnut_red	-5.8	-0.1	-12.7	2634	1.62788
1	conjunction	3	19	walnut_red	-2.1	0.2	-13.9	10367	3.88973
1	conjunction	3	20	walnut_red	2.6	-0.2	-10.5	6034	5.80086
1	conjunction	3	21	walnut_red	3.3	-0.1	-9.2	1216	1.47648
1	conjunction	3	22	walnut_red	4.4	-0.2	-3.2	9385	6.1
1	conjunction	3	23	walnut_red	6.8	-0.6	-3.3	3600	2.40208
1	conjunction	3	24	acorn_blue	6.2	-0.6	-4.6	6068	1.43178
1	conjunction	3	25	walnut_red	9.5	-0.3	-9	5516	5.5
1	conjunction	3	26	acorn_blue	10.6	-0.2	-10.5	3184	1.86011
1	conjunction	3	27	walnut_red	10.6	-0.1	-11.8	3867	1.3
1	conjunction	3	28	acorn_blue	7.6	0.1	-15.3	4700	4.60977
1	conjunction	3	29	acorn_blue	6.5	0.2	-16.2	1034	1.42127
1	conjunction	3	30	walnut_red	4	0.1	-15.6	3803	2.57099
1	conjunction	4	1	acorn_blue	-2.9	0.3	1.7	0	0
1	conjunction	4	2	walnut_red	-2.1	0.3	2.8	1417	1.36015
1	conjunction	4	3	walnut_red	-2	-0.3	5.4	3383	2.60192
1	conjunction	4	4	walnut_red	-1.7	-0.4	6.4	5367	1.04403
1	conjunction	4	5	acorn_blue	4	-0.5	7	8568	5.73149
1	conjunction	4	6	walnut_red	5	-0.4	5.1	1983	2.14709
1	conjunction	4	7	walnut_red	4.7	0.1	1.5	5000	3.61248
1	conjunction	4	8	acorn_blue	3.6	0.3	1.9	3167	1.17047
1	conjunction	4	9	acorn_blue	2.3	0.5	2.5	1601	1.43178
1	conjunction	4	10	acorn_blue	0.6	0.5	3	4968	1.772
1	conjunction	4	11	acorn_blue	-5.3	-0.1	1.8	6715	6.0208
1	conjunction	4	12	walnut_red	-6.7	-0.4	4.1	8117	2.69258
1	conjunction	4	13	acorn_blue	-5.2	-0.5	7.4	6802	3.62491
1	conjunction	4	14	acorn_blue	-6.9	-0.3	7.7	1366	1.72627
1	conjunction	4	15	walnut_red	-11	0	8.9	7720	4.272
1	conjunction	4	16	walnut_red	-12	0.2	11.8	2814	3.06757
1	conjunction	4	17	acorn_blue	-13.2	0.2	11.8	2667	1.2
1	conjunction	4	18	walnut_red	-12.6	0.1	9.8	4650	2.08806
1	conjunction	4	19	walnut_red	-12.5	0	7.5	2967	2.30217
1	conjunction	4	20	walnut_red	-12.1	-0.1	5.9	2682	1.64924
1	conjunction	4	21	acorn_blue	-3.3	-0.4	9.2	11601	9.3984
1	conjunction	4	22	walnut_red	0.5	0.1	12.9	4451	5.30377
1	conjunction	4	23	walnut_red	-0.7	0.5	18.6	9935	5.82495
1	conjunction	4	24	walnut_red	2.6	0.4	15.8	6215	4.32782
1	conjunction	4	25	acorn_blue	6	0.5	16.3	4470	3.43657
1	conjunction	4	26	walnut_red	6.4	-0.1	10.9	9601	5.41479
1	conjunction	4	27	walnut_red	5	-0.4	7.6	4380	3.58469
1	conjunction	4	28	walnut_red	8.1	0	10.2	6886	4.04599
1	conjunction	4	29	acorn_blue	8.8	0.1	11.4	1133	1.38924
1	conjunction	4	30	walnut_red	14.3	0.2	5.5	11583	8.06598
1	conjunction	5	1	walnut_red	-2.9	0.3	1.7	0	0
1	conjunction	5	2	acorn_blue	-4.4	0	2.4	3318	1.65529
1	conjunction	5	3	acorn_blue	-5.3	-0.1	1.8	3301	1.08167
1	conjunction	5	4	acorn_blue	-4	0.1	0.6	3516	1.76918
1	conjunction	5	5	walnut_red	-5.5	-0.2	-0.8	7783	2.05183
1	conjunction	5	6	acorn_blue	-7.7	-0.2	-6.5	8318	6.10983
1	conjunction	5	7	acorn_blue	-7.2	-0.3	-8.2	3100	1.772
1	conjunction	5	8	walnut_red	-7.1	-0.2	-9.4	817	1.20416
1	conjunction	5	9	walnut_red	-6.1	-0.3	-10.1	2401	1.22066
1	conjunction	5	10	walnut_red	-4.8	-0.1	-11.1	3932	1.64012
1	conjunction	5	11	acorn_blue	-3	-0.1	-11.2	8617	1.80278
1	conjunction	5	12	walnut_red	-3.9	0	-13.2	3967	2.19317
1	conjunction	5	13	walnut_red	-6.6	0.3	-16.5	3368	4.2638
1	conjunction	5	14	acorn_blue	-9.7	0.3	-15.6	5182	3.228
1	conjunction	5	15	walnut_red	-10.6	-0.2	-7	14468	8.64696
1	conjunction	5	16	acorn_blue	-12.7	0	-6	2933	2.32594
1	conjunction	5	17	walnut_red	-11.9	-0.1	-2	7937	4.07922
1	conjunction	5	18	acorn_blue	-6.7	-0.4	4.1	7598	8.01561
1	conjunction	5	19	acorn_blue	-5.9	-0.5	5.4	1134	1.52643
1	conjunction	5	20	walnut_red	-3.3	-0.4	9.2	3533	4.60435
1	conjunction	5	21	walnut_red	-2	-0.3	10.7	1517	1.98494
1	conjunction	5	22	walnut_red	2.7	0	11.7	5866	4.80521
1	conjunction	5	23	acorn_blue	4.7	-0.1	11.5	1550	2.00998
1	conjunction	5	24	walnut_red	6	0.1	12.7	1383	1.76918
1	conjunction	5	25	walnut_red	7.8	0.3	13.3	5968	1.89737
1	conjunction	5	26	walnut_red	4.7	-0.3	10.2	3583	4.38406
1	conjunction	5	27	acorn_blue	2.8	-0.2	10.3	3003	1.90263
1	conjunction	5	28	acorn_blue	2.6	0.4	15.8	15698	5.50364
1	conjunction	5	29	acorn_blue	0.8	0.5	17.1	4484	2.22036
1	conjunction	5	30	acorn_blue	-1.8	0.3	16.7	2533	2.63059
1	conjunction	6	1	walnut_red	-4	0.1	0.6	0	0
1	conjunction	6	2	walnut_red	-6.2	-0.3	2.9	7933	3.18277
1	conjunction	6	3	acorn_blue	-4.4	0	2.4	2650	1.86815
1	conjunction	6	4	walnut_red	-2.1	0.3	2.8	1883	2.33452
1	conjunction	6	5	walnut_red	0.1	0.1	4.1	3851	2.55539
1	conjunction	6	6	acorn_blue	3.9	0.1	3	6365	3.95601
1	conjunction	6	7	walnut_red	4.7	0.1	1.5	3819	1.7
1	conjunction	6	8	walnut_red	8.2	-0.5	-2.8	5317	5.54437
1	conjunction	6	9	acorn_blue	6.2	-0.6	-4.6	3983	2.69072
1	conjunction	6	10	acorn_blue	6.8	-0.6	-3.3	6352	1.43178
1	conjunction	6	11	walnut_red	9.4	-0.4	-1.6	7332	3.10644
1	conjunction	6	12	walnut_red	10.8	-0.3	1.4	10400	3.31059
1	conjunction	6	13	acorn_blue	10.3	-0.3	2.3	2636	1.02956
1	conjunction	6	14	acorn_blue	10.5	-0.1	3.4	2681	1.11803
1	conjunction	6	15	walnut_red	11.4	0	5.9	2085	2.65707
1	conjunction	6	16	walnut_red	11.3	0.1	7.5	1316	1.60312
1	conjunction	6	17	walnut_red	9.6	0.2	9.3	2750	2.47588
1	conjunction	6	18	walnut_red	8.1	0	10.2	1533	1.74929
1	conjunction	6	19	walnut_red	6.4	-0.1	10.9	1401	1.83848
1	conjunction	6	20	walnut_red	4.7	-0.1	11.5	1333	1.80278
1	conjunction	6	21	walnut_red	2.7	0	11.7	1587	2.00998
1	conjunction	6	22	acorn_blue	2.8	-0.2	10.3	12430	1.40357
1	conjunction	6	23	walnut_red	4.7	0.3	14.7	3900	4.7927
1	conjunction	6	24	walnut_red	3.8	0.5	16.5	1550	2.01246
1	conjunction	6	25	acorn_blue	-0.9	0.1	14.1	6584	5.27731
1	conjunction	6	26	walnut_red	-3.3	-0.4	9.2	5267	5.45619
1	conjunction	6	27	walnut_red	-5.2	-0.5	7.4	1934	2.61725
1	conjunction	6	28	walnut_red	-6.7	-0.4	4.1	2850	3.62491
1	conjunction	6	29	acorn_blue	-8.1	-0.3	-5.3	9001	9.50368
1	conjunction	6	30	walnut_red	-2.6	-0.3	-5.6	4650	5.50818
2	feature	1	1	acorn_blue	-5.3	-0.1	1.8	0	0
2	feature	1	2	acorn_blue	-11.7	-0.3	3.6	5033	6.64831
2	feature	1	3	acorn_blue	-16	0.2	5.4	3552	4.66154
2	feature	1	4	acorn_red	-12.1	-0.1	5.9	15950	3.93192
2	feature	1	5	acorn_blue	-7.6	-0.4	6	7909	4.50111
2	feature	1	6	acorn_red	-5.2	-0.5	7.4	3757	2.77849
2	feature	1	7	acorn_blue	-3.3	-0.4	9.2	2084	2.61725
2	feature	1	8	acorn_red	-1.6	-0.5	7.7	6051	2.26716
2	feature	1	9	acorn_red	-3	-0.5	6.9	3500	1.61245
2	feature	1	10	acorn_blue	-6.9	-0.3	7.7	3267	3.98121
2	feature	1	11	acorn_blue	-8.6	-0.2	9.3	2116	2.33452
2	feature	1	12	acorn_blue	-7.9	-0.1	11.9	2101	2.69258
2	feature	1	13	acorn_red	-4.5	0	15.6	4566	5.02494
2	feature	1	14	acorn_red	-9.3	-0.1	10.9	21256	6.71789
2	feature	1	15	acorn_blue	-12.5	0	7.5	5413	4.66905
2	feature	1	16	acorn_blue	1.8	-0.4	7.5	12389	14.3
2	feature	1	17	acorn_blue	4	-0.5	7	1814	2.2561
2	feature	1	18	acorn_red	5	-0.4	5.1	5731	2.14709
2	feature	1	19	acorn_blue	4.3	-0.1	3.9	4503	1.38924
2	feature	1	20	acorn_blue	4.7	0.1	1.5	5181	2.43311
2	feature	1	21	acorn_blue	2.8	0.1	-3.8	8966	5.63028
2	feature	1	22	acorn_blue	0.7	-0.3	-6.4	6818	3.34215
2	feature	1	23	acorn_red	-1	-0.4	-6.4	3038	1.7
2	feature	1	24	acorn_blue	-0.3	-0.2	-5.1	7896	1.47648
2	feature	1	25	acorn_red	1.2	0.4	-2.7	9217	2.83019
2	feature	1	26	acorn_blue	1.8	0.3	-2.7	2108	0.6
2	feature	1	27	acorn_red	2.5	0.5	-0.8	9294	2.02485
2	feature	1	28	acorn_red	-1.8	-0.2	-9.3	11083	9.52575
2	feature	1	29	acorn_red	-3.9	0	-13.2	5634	4.42945
2	feature	1	30	acorn_red	-6.6	0.3	-16.5	6750	4.2638
2	feature	2	1	acorn_blue	-6.2	-0.3	2.9	0	0
2	feature	2	2	acorn_blue	-11.7	-0.3	3.6	4518	5.54437
2	feature	2	3	acorn_red	-7.6	-0.4	6	14950	4.75079
2	feature	2	4	acorn_blue	-6.9	-0.3	7.7	2467	1.83848
2	feature	2	5	acorn_blue	-7.9	-0.1	11.9	4817	4.31741
2	feature	2	6	acorn_red	-12	0.3	13.8	7935	4.51885
2	feature	2	7	acorn_red	-13.2	0.2	11.8	5232	2.33238
2	feature	2	8	acorn_red	-12.5	0	7.5	7403	4.3566
2	feature	2	9	acorn_blue	-12.1	-0.1	5.9	5983	1.64924
2	feature	2	10	acorn_blue	-8.6	-0.2	9.3	8533	4.87955
2	feature	2	11	acorn_red	-2	-0.3	10.7	10320	6.74685
2	feature	2	12	acorn_blue	-0.9	0.1	14.1	3331	3.57351
2	feature	2	13	acorn_red	0.8	0.5	17.1	3716	3.44819
2	feature	2	14	acorn_red	3.6	0.5	18.4	2437	3.08707
2	feature	2	15	acorn_blue	4.7	0.3	14.7	4216	3.86005
2	feature	2	16	acorn_blue	4.7	-0.1	11.5	6781	3.2
2	feature	2	17	acorn_blue	6	0.5	16.3	4188	4.97293
2	feature	2	18	acorn_red	10.4	0.3	12.2	8818	6.01415
2	feature	2	19	acorn_blue	9.6	0.2	9.3	2578	3.00832
2	feature	2	20	acorn_red	11.4	0	5.9	3484	3.84708
2	feature	2	21	acorn_red	15.9	0.4	9.9	11767	6.0208
2	feature	2	22	acorn_red	8.8	0.1	11.4	9051	7.25672
2	feature	2	23	acorn_blue	10.5	-0.1	3.4	15584	8.17863
2	feature	2	24	acorn_blue	11.3	0.1	7.5	5316	4.17732
2	feature	2	25	acorn_red	7.4	-0.2	8.2	4835	3.96232
2	feature	2	26	acorn_blue	5.8	-0.2	3.1	6517	5.34509
2	feature	2	27	acorn_red	-1.6	-0.5	7.7	13371	8.71321
2	feature	2	28	acorn_blue	-3	-0.5	6.9	3012	1.61245
2	feature	2	29	acorn_blue	-3.3	-0.4	9.2	4117	2.31948
2	feature	2	30	acorn_red	2.7	0	11.7	5401	6.5
2	feature	3	1	acorn_red	-4	0.1	0.6	0	0
2	feature	3	2	acorn_blue	-5.5	-0.2	-0.8	1605	2.05183
2	feature	3	3	acorn_blue	-1.9	-0.1	-4.1	12382	4.88365
2	feature	3	4	acorn_blue	-2.5	0.4	-1.9	4366	2.28035
2	feature	3	5	acorn_blue	-1.6	0.5	-1.5	2800	0.984886
2	feature	3	6	acorn_red	1.2	0.4	-2.7	12301	3.04631
2	feature	3	7	acorn_blue	1.2	0	-4.5	1399	1.8
2	feature	3	8	acorn_red	2.2	-0.2	-6.2	3667	1.97231
2	feature	3	9	acorn_red	6.2	-0.6	-4.6	3734	4.30813
2	feature	3	10	acorn_blue	6.8	-0.6	-3.3	2502	1.43178
2	feature	3	11	acorn_blue	7.6	-0.5	-1.7	2648	1.78885
2	feature	3	12	acorn_blue	9.4	-0.4	-1.6	3321	1.80278
2	feature	3	13	acorn_red	8	-0.5	-4.9	4096	3.58469
2	feature	3	14	acorn_red	0.8	-0.3	-7.4	6083	7.62168
2	feature	3	15	acorn_red	-6.1	-0.3	-10.1	7620	7.40945
2	feature	3	16	acorn_red	-13.9	0.2	-11.3	10432	7.89177
2	feature	3	17	acorn_red	-14.4	0.1	-9.3	4834	2.06155
2	feature	3	18	acorn_blue	-9.8	-0.2	-4.7	9001	6.50538
2	feature	3	19	acorn_red	-5	-0.1	-1.8	4899	5.60803
2	feature	3	20	acorn_red	-4.4	0	2.4	3718	4.24264
2	feature	3	21	acorn_blue	-6.2	-0.3	2.9	9650	1.86815
2	feature	3	22	acorn_red	-9.3	-0.4	-2.7	5203	6.40078
2	feature	3	23	acorn_red	-9.2	-0.1	-5.9	2599	3.20156
2	feature	3	24	acorn_red	-8.9	-0.1	-7.2	1066	1.33417
2	feature	3	25	acorn_blue	-11.4	0	-11.7	4917	5.14782
2	feature	3	26	acorn_blue	-9.7	0.3	-15.6	6100	4.25441
2	feature	3	27	acorn_red	-6.6	0.3	-16.5	2799	3.228
2	feature	3	28	acorn_blue	-5.8	-0.1	-12.7	3768	3.8833
2	feature	3	29	acorn_blue	-3	-0.1	-11.2	6716	3.17648
2	feature	3	30	acorn_red	2.6	-0.2	-10.5	6884	5.64358
2	feature	4	1	acorn_red	-4	0.1	0.6	0	0
2	feature	4	2	acorn_blue	-5.3	-0.1	1.8	6284	1.76918
2	feature	4	3	acorn_red	-2.1	0.3	2.8	4236	3.35261
2	feature	4	4	acorn_red	0.6	0.5	3	3464	2.7074
2	feature	4	5	acorn_red	3.9	0.1	3	3834	3.3
2	feature	4	6	acorn_blue	4.7	0.1	1.5	2871	1.7
2	feature	4	7	acorn_blue	1.8	0.3	-2.7	9465	5.10392
2	feature	4	8	acorn_blue	2.8	0.1	-3.8	1332	1.48661
2	feature	4	9	acorn_red	6.2	-0.6	-4.6	2983	3.49285
2	feature	4	10	acorn_blue	8	-0.5	-4.9	1306	1.82483
2	feature	4	11	acorn_blue	11.4	-0.2	-5.2	4502	3.41321
2	feature	4	12	acorn_blue	11.3	-0.2	-9.9	10377	4.70106
2	feature	4	13	acorn_red	11.4	-0.1	-11.8	2804	1.90263
2	feature	4	14	acorn_red	13.2	0.1	-12.6	3400	1.96977
2	feature	4	15	acorn_red	15.9	0.4	-7.8	6397	5.50727
2	feature	4	16	acorn_blue	16.2	0.5	-6.7	1002	1.14018
2	feature	4	17	acorn_blue	8.1	-0.3	-9.1	15464	8.44808
2	feature	4	18	acorn_blue	6.3	-0.2	-9.8	1584	1.93132
2	feature	4	19	acorn_blue	5	0	-11.8	1951	2.38537
2	feature	4	20	acorn_red	-5.8	-0.1	-12.7	8966	10.8374
2	feature	4	21	acorn_red	-6.1	-0.3	-10.1	4733	2.61725
2	feature	4	22	acorn_blue	-3	-0.1	-11.2	4334	3.28938
2	feature	4	23	acorn_red	-0.4	0	-10.8	4153	2.63059
2	feature	4	24	acorn_red	3.3	-0.1	-9.2	3265	4.03113
2	feature	4	25	acorn_blue	9.5	-0.3	-9	5007	6.20322
2	feature	4	26	acorn_red	8.9	-0.2	-10.8	9129	1.89737
2	feature	4	27	acorn_red	5.6	-0.2	-1.4	16299	9.96243
2	feature	4	28	acorn_red	10.3	-0.3	2.3	5084	5.98164
2	feature	4	29	acorn_red	14.1	0	3	5700	3.86394
2	feature	4	30	acorn_red	16.9	0.4	2.8	3670	2.80713
2	feature	5	1	acorn_red	-4.4	0	2.4	0	0
2	feature	5	2	acorn_blue	-5.9	-0.5	5.4	2585	3.3541
2	feature	5	3	acorn_red	-5.2	-0.5	7.4	5097	2.11896
2	feature	5	4	acorn_blue	-3.9	-0.4	5.5	1909	2.30217
2	feature	5	5	acorn_red	-2	-0.3	5.4	3829	1.90263
2	feature	5	6	acorn_red	1.8	-0.4	7.5	4580	4.34166
2	feature	5	7	acorn_red	5	-0.4	7.6	2717	3.20156
2	feature	5	8	acorn_blue	8.5	-0.1	7.8	4219	3.50571
2	feature	5	9	acorn_blue	12.6	-0.1	4	4448	5.59017
2	feature	5	10	acorn_red	15	0.2	1.3	2803	3.61248
2	feature	5	11	acorn_red	17.2	0.6	-0.5	3798	2.84253
2	feature	5	12	acorn_red	15.9	0.4	-7.8	8453	7.41485
2	feature	5	13	acorn_blue	13.5	0.1	-7.7	1981	2.40208
2	feature	5	14	acorn_red	10.9	-0.3	-7.6	2199	2.60192
2	feature	5	15	acorn_red	6.3	-0.2	-9.8	4070	5.09902
2	feature	5	16	acorn_blue	6.4	0	-12	3815	2.20227
2	feature	5	17	acorn_blue	5.8	0	-13.7	1599	1.80278
2	feature	5	18	acorn_red	3.9	-0.1	-11.9	9417	2.61725
2	feature	5	19	acorn_blue	3.3	-0.1	-9.2	2318	2.76586
2	feature	5	20	acorn_red	2.2	-0.2	-6.2	2516	3.19531
2	feature	5	21	acorn_blue	-1.9	-0.1	-4.1	3383	4.60652
2	feature	5	22	acorn_red	-1.6	0.5	-1.5	8635	2.61725
2	feature	5	23	acorn_red	-2.5	0.4	-1.9	3750	0.984886
2	feature	5	24	acorn_blue	-6.2	-0.3	2.9	6669	6.06053
2	feature	5	25	acorn_red	-6.9	-0.3	7.7	3854	4.85077
2	feature	5	26	acorn_blue	-7.9	-0.1	11.9	3198	4.31741
2	feature	5	27	acorn_red	-10.6	0.1	13.6	2501	3.19061
2	feature	5	28	acorn_red	-12	0.3	13.8	1063	1.41421
2	feature	5	29	acorn_blue	-13.2	0.2	11.8	3533	2.33238
2	feature	5	30	acorn_blue	-13.7	0.1	9.1	2284	2.74591
2	conjunction	2	1	walnut_red	-4.4	0	2.4	0	0
2	conjunction	2	2	walnut_red	-3.9	-0.4	5.5	2717	3.14006
2	conjunction	2	3	acorn_blue	-4.9	-0.1	11.5	9721	6.08276
2	conjunction	2	4	walnut_red	-6.2	0	13.5	2029	2.38537
2	conjunction	2	5	acorn_blue	-7	0.2	16.1	4018	2.72029
2	conjunction	2	6	walnut_red	-6.1	0.3	16.6	1133	1.02956
2	conjunction	2	7	acorn_blue	-1.8	0.3	16.7	4884	4.30116
2	conjunction	2	8	walnut_red	0.8	0.5	17.1	3917	2.63059
2	conjunction	2	9	walnut_red	6	0.5	16.3	6966	5.26118
2	conjunction	2	10	acorn_blue	7.8	0.3	13.3	7751	3.49857
2	conjunction	2	11	acorn_blue	9.6	0.2	9.3	7917	4.38634
2	conjunction	2	12	acorn_blue	11.3	0.1	7.5	2150	2.47588
2	conjunction	2	13	walnut_red	10.5	-0.1	3.4	10167	4.17732
2	conjunction	2	14	walnut_red	6.3	-0.3	0	6702	5.4037
2	conjunction	2	15	acorn_blue	6.8	-0.6	-3.3	8566	3.33766
2	conjunction	2	16	acorn_blue	6.2	-0.6	-4.6	1183	1.43178
2	conjunction	2	17	walnut_red	9.5	-0.3	-9	4734	5.5
2	conjunction	2	18	acorn_blue	9.1	-0.1	-12.5	2701	3.52278
2	conjunction	2	19	walnut_red	7.6	0.1	-15.3	2699	3.17648
2	conjunction	2	20	walnut_red	5.3	0.2	-17	4834	2.86007
2	conjunction	2	21	walnut_red	3.7	0	-14.1	5417	3.3121
2	conjunction	2	22	walnut_red	3.9	-0.1	-11.9	5700	2.20907
2	conjunction	2	23	acorn_blue	3.3	-0.1	-9.2	3935	2.76586
2	conjunction	2	24	acorn_blue	2.2	-0.2	-6.2	2658	3.19531
2	conjunction	2	25	walnut_red	1.2	0	-4.5	1642	1.97231
2	conjunction	2	26	walnut_red	-1.9	-0.1	-4.1	3184	3.1257
2	conjunction	2	27	acorn_blue	-2.6	-0.3	-5.6	4600	1.65529
2	conjunction	2	28	acorn_blue	-5	-0.1	-1.8	4733	4.49444
2	conjunction	2	29	acorn_blue	-5.5	-0.2	-0.8	967	1.11803
2	conjunction	2	30	walnut_red	-6.7	-0.4	4.1	10151	5.0448
2	conjunction	3	1	acorn_blue	-4.5	0	15.6	0	0
2	conjunction	3	2	walnut_red	-1.8	0.3	16.7	4483	2.91548
2	conjunction	3	3	walnut_red	1.5	0.3	14.6	7918	3.91152
2	conjunction	3	4	acorn_blue	2.7	0	11.7	5283	3.13847
2	conjunction	3	5	acorn_blue	2.8	-0.2	10.3	3034	1.40357
2	conjunction	3	6	acorn_blue	1.8	-0.4	7.5	3502	2.97321
2	conjunction	3	7	walnut_red	-2	-0.3	5.4	7733	4.34166
2	conjunction	3	8	acorn_blue	-3	-0.5	6.9	3567	1.80278
2	conjunction	3	9	walnut_red	-3.3	-0.4	9.2	4216	2.31948
2	conjunction	3	10	walnut_red	-11	0	8.9	6467	7.70584
2	conjunction	3	11	walnut_red	-12.5	0	7.5	1483	2.05183
2	conjunction	3	12	walnut_red	-17.5	0.3	-3.3	14066	11.9013
2	conjunction	3	13	acorn_blue	-15.2	0.1	3	10812	6.70671
2	conjunction	3	14	walnut_red	-12	0.2	11.8	12525	9.36376
2	conjunction	3	15	acorn_blue	-13.2	0.2	11.8	4199	1.2
2	conjunction	3	16	acorn_blue	-15.8	0.2	10.5	3635	2.90689
2	conjunction	3	17	walnut_red	-16	0.2	5.4	7524	5.10392
2	conjunction	3	18	walnut_red	-1.6	-0.5	7.7	22459	14.5825
2	conjunction	3	19	walnut_red	-2	-0.3	10.7	2772	3.02655
2	conjunction	3	20	acorn_blue	-6.1	0.3	16.6	9397	7.18471
2	conjunction	3	21	walnut_red	-10.6	0.1	13.6	10800	5.40833
2	conjunction	3	22	acorn_blue	-2.1	0.3	2.8	15767	13.7437
2	conjunction	3	23	walnut_red	-5.5	-0.2	-0.8	7417	4.95177
2	conjunction	3	24	walnut_red	-8.1	-0.3	-5.3	5151	5.19711
2	conjunction	3	25	walnut_red	-9.2	-0.1	-5.9	3484	1.253
2	conjunction	3	26	walnut_red	-10.6	-0.2	-7	3483	1.78045
2	conjunction	3	27	walnut_red	-11.4	0	-11.7	3933	4.7676
2	conjunction	3	28	walnut_red	-9.4	0	-12.5	2018	2.15407
2	conjunction	3	29	acorn_blue	-7.1	-0.2	-9.4	7349	3.86005
2	conjunction	3	30	walnut_red	-3.9	-0.1	-9.5	5551	3.20156
2	conjunction	4	1	acorn_blue	-5.3	-0.1	1.8	0	0
2	conjunction	4	2	walnut_red	-6.2	-0.3	2.9	2597	1.42127
2	conjunction	4	3	acorn_blue	-6.7	-0.4	4.1	2982	1.3
2	conjunction	4	4	walnut_red	-5.9	-0.5	5.4	5316	1.52643
2	conjunction	4	5	acorn_blue	-5.2	-0.5	7.4	4052	2.11896
2	conjunction	4	6	acorn_blue	-6.2	-0.1	10	3553	2.78568
2	conjunction	4	7	walnut_red	-6.2	0	13.5	5197	3.5
2	conjunction	4	8	walnut_red	-6.1	0.3	16.6	4184	3.10161
2	conjunction	4	9	acorn_blue	-0.9	0.1	14.1	8045	5.76975
2	conjunction	4	10	walnut_red	0.5	0.1	12.9	2705	1.84391
2	conjunction	4	11	acorn_blue	2.7	0	11.7	2916	2.50599
2	conjunction	4	12	acorn_blue	4.7	-0.1	11.5	2951	2.00998
2	conjunction	4	13	acorn_blue	6.4	-0.1	10.9	1400	1.80278
2	conjunction	4	14	walnut_red	8.1	0	10.2	1384	1.83848
2	conjunction	4	15	acorn_blue	8.5	-0.1	7.8	3666	2.43311
2	conjunction	4	16	acorn_blue	5	-0.4	5.1	6317	4.42041
2	conjunction	4	17	walnut_red	4.3	-0.1	3.9	1250	1.38924
2	conjunction	4	18	walnut_red	3.9	0.1	3	867	0.984886
2	conjunction	4	19	acorn_blue	2.5	0.5	-0.8	10502	4.04969
2	conjunction	4	20	acorn_blue	1.2	0.4	-2.7	4050	2.30217
2	conjunction	4	21	acorn_blue	-2.6	-0.3	-5.6	7033	4.78017
2	conjunction	4	22	walnut_red	-8.1	-0.3	-5.3	4217	5.50818
2	conjunction	4	23	acorn_blue	-9.2	-0.1	-5.9	3217	1.253
2	conjunction	4	24	acorn_blue	-7.7	-0.2	-6.5	8766	1.61555
2	conjunction	4	25	walnut_red	2.8	0.1	-3.8	8900	10.8416
2	conjunction	4	26	walnut_red	6.8	-0.6	-3.3	7284	4.03113
2	conjunction	4	27	acorn_blue	8.2	-0.5	-2.8	1133	1.48661
2	conjunction	4	28	acorn_blue	9.4	-0.4	-1.6	1334	1.69706
2	conjunction	4	29	walnut_red	13.2	0	-0.3	4467	4.01622
2	conjunction	4	30	walnut_red	15	0.2	1.3	3401	2.40832
2	conjunction	5	1	walnut_red	-4.4	0	2.4	0	0
2	conjunction	5	2	walnut_red	-6.2	-0.3	2.9	1452	1.86815
2	conjunction	5	3	walnut_red	-9.3	-0.4	-2.7	5215	6.40078
2	conjunction	5	4	walnut_red	-9.8	-0.2	-4.7	2850	2.06155
2	conjunction	5	5	acorn_blue	-11.3	-0.1	-4.3	2817	1.55242
2	conjunction	5	6	acorn_blue	-11.9	-0.1	-2	4384	2.37697
2	conjunction	5	7	acorn_blue	-13.4	0	3.5	4969	5.70088
2	conjunction	5	8	walnut_red	-12.5	0	7.5	4754	4.1
2	conjunction	5	9	acorn_blue	-12.6	0.1	9.8	3295	2.30217
2	conjunction	5	10	walnut_red	-13.2	0.2	11.8	3383	2.08806
2	conjunction	5	11	walnut_red	-9.3	-0.1	10.9	9699	4.0025
2	conjunction	5	12	acorn_blue	-3.3	-0.4	9.2	6351	6.23618
2	conjunction	5	13	walnut_red	-1.6	-0.5	7.7	1684	2.26716
2	conjunction	5	14	acorn_blue	-0.3	-0.2	5.6	3821	2.46982
2	conjunction	5	15	acorn_blue	0.1	0.1	4.1	1245	1.55242
2	conjunction	5	16	acorn_blue	0.6	0.5	3	1084	1.2083
2	conjunction	5	17	walnut_red	3.6	0.3	1.9	5666	3.19531
2	conjunction	5	18	walnut_red	4.7	0.1	1.5	1018	1.17047
2	conjunction	5	19	acorn_blue	8.2	-0.5	-2.8	16784	5.54437
2	conjunction	5	20	walnut_red	8.1	-0.3	-9.1	10301	6.30079
2	conjunction	5	21	walnut_red	9.1	-0.1	-12.5	4167	3.54401
2	conjunction	5	22	walnut_red	10.6	0	-13.7	4117	1.92094
2	conjunction	5	23	acorn_blue	13.2	0.1	-12.6	4367	2.82312
2	conjunction	5	24	acorn_blue	12.9	0	-11.7	4419	0.948683
2	conjunction	5	25	walnut_red	10.6	-0.2	-10.5	3448	2.59422
2	conjunction	5	26	walnut_red	11.4	-0.1	-11.8	6400	1.52643
2	conjunction	5	27	acorn_blue	10.6	-0.1	-11.8	4100	0.8
2	conjunction	5	28	acorn_blue	4.9	-0.1	-9.8	7302	6.0407
2	conjunction	5	29	acorn_blue	3.3	-0.1	-9.2	2848	1.7088
2	conjunction	5	30	acorn_blue	2.2	-0.2	-6.2	4450	3.19531
2	conjunction	6	1	acorn_blue	-4	0.1	0.6	0	0
2	conjunction	6	2	walnut_red	-5.5	-0.2	-0.8	3699	2.05183
2	conjunction	6	3	walnut_red	-5	-0.1	-1.8	2004	1.11803
2	conjunction	6	4	walnut_red	-8.1	-0.3	-5.3	5431	4.67547
2	conjunction	6	5	acorn_blue	-9.2	-0.1	-5.9	3000	1.253
2	conjunction	6	6	walnut_red	-10.6	-0.2	-7	2866	1.78045
2	conjunction	6	7	acorn_blue	-11.4	0	-11.7	4822	4.7676
2	conjunction	6	8	acorn_blue	-11.8	0.2	-13.1	2878	1.45602
2	conjunction	6	9	walnut_red	-9.7	0.3	-15.6	5885	3.26497
2	conjunction	6	10	acorn_blue	-7.4	0.2	-15.6	5433	2.3
2	conjunction	6	11	walnut_red	-3.9	0	-13.2	4569	4.24382
2	conjunction	6	12	walnut_red	-1.5	0	-12	2131	2.68328
2	conjunction	6	13	acorn_blue	-0.4	0	-10.8	1334	1.62788
2	conjunction	6	14	walnut_red	2.6	-0.2	-10.5	2467	3.01496
2	conjunction	6	15	acorn_blue	6.2	-0.6	-4.6	5833	6.91158
2	conjunction	6	16	walnut_red	8.2	-0.5	-2.8	4671	2.69072
2	conjunction	6	17	acorn_blue	9.4	-0.4	-1.6	3412	1.69706
2	conjunction	6	18	acorn_blue	15.4	0.2	2.7	13935	7.38173
2	conjunction	6	19	walnut_red	17.4	0.4	5.2	6554	3.20156
2	conjunction	6	20	acorn_blue	15.8	0.3	7.2	6313	2.56125
2	conjunction	6	21	walnut_red	10.4	0.3	12.2	9520	7.35935
2	conjunction	6	22	acorn_blue	8.8	0.1	11.4	10581	1.78885
2	conjunction	6	23	walnut_red	8.5	-0.1	7.8	7717	3.61248
2	conjunction	6	24	walnut_red	5.8	-0.2	3.1	4384	5.42033
2	conjunction	6	25	walnut_red	4.3	-0.1	3.9	3484	1.7
2	conjunction	6	26	walnut_red	3.9	0.1	3	3568	0.984886
2	conjunction	6	27	walnut_red	3.6	0.3	1.9	2368	1.14018
2	conjunction	6	28	walnut_red	2.5	0.5	-0.8	5097	2.91548
2	conjunction	6	29	walnut_red	1.8	0.3	-2.7	7184	2.02485
2	conjunction	6	30	acorn_blue	4.4	-0.2	-3.2	5684	2.64764
3	feature	1	1	acorn_red	-4	0.1	0.6	0	0
3	feature	1	2	acorn_red	-5.3	-0.1	1.8	2451	1.76918
3	feature	1	3	acorn_blue	-6.2	-0.3	2.9	1132	1.42127
3	feature	1	4	acorn_blue	-6.7	-0.4	4.1	1051	1.3
3	feature	1	5	acorn_blue	-8.7	-0.2	7	4051	3.52278
3	feature	1	6	acorn_red	-9.3	-0.1	10.9	3383	3.94588
3	feature	1	7	acorn_red	-10.6	0.1	13.6	3717	2.99666
3	feature	1	8	acorn_blue	-12.6	0.1	9.8	8600	4.29418
3	feature	1	9	acorn_red	-11	0	8.9	5350	1.83576
3	feature	1	10	acorn_blue	-6.2	-0.1	10	5370	4.92443
3	feature	1	11	acorn_blue	-3.3	-0.4	9.2	3248	3.00832
3	feature	1	12	acorn_blue	-1.6	-0.5	7.7	2800	2.26716
3	feature	1	13	acorn_red	-1.7	-0.4	6.4	2267	1.30384
3	feature	1	14	acorn_blue	-1	0.1	4	3217	2.5
3	feature	1	15	acorn_red	0.6	0.5	3	2966	1.8868
3	feature	1	16	acorn_blue	3.9	0.1	3	4402	3.3
3	feature	1	17	acorn_red	5.8	-0.2	3.1	2583	1.90263
3	feature	1	18	acorn_blue	6.3	-0.3	0	6565	3.14006
3	feature	1	19	acorn_blue	9.4	-0.4	-1.6	4755	3.48855
3	feature	1	20	acorn_blue	10	-0.4	0.5	4764	2.18403
3	feature	1	21	acorn_red	10.8	-0.3	1.4	4633	1.20416
3	feature	1	22	acorn_red	13.4	0	1.6	2183	2.60768
3	feature	1	23	acorn_blue	15	0.2	1.3	1253	1.62788
3	feature	1	24	acorn_red	16.9	0.4	0.8	3297	1.96469
3	feature	1	25	acorn_red	16.9	0.4	2.8	6352	2
3	feature	1	26	acorn_red	14.1	0	3	4632	2.80713
3	feature	1	27	acorn_blue	10.5	-0.1	3.4	6118	3.62215
3	feature	1	28	acorn_blue	5	-0.4	5.1	6689	5.75674
3	feature	1	29	acorn_red	1.8	-0.4	7.5	3212	4
3	feature	1	30	acorn_red	0.1	-0.4	7.1	3066	1.74642
3	feature	2	1	acorn_blue	-4.4	0	2.4	0	0
3	feature	2	2	acorn_red	-5.3	-0.1	1.8	3100	1.08167
3	feature	2	3	acorn_red	-8.1	-0.3	-5.3	6251	7.63217
3	feature	2	4	acorn_blue	-7.2	-0.3	-8.2	3867	3.03645
3	feature	2	5	acorn_blue	-3.9	-0.1	-9.5	3033	3.54683
3	feature	2	6	acorn_red	-1.8	-0.2	-9.3	1633	2.1095
3	feature	2	7	acorn_blue	2.6	-0.2	-10.5	3783	4.5607
3	feature	2	8	acorn_red	3.9	-0.1	-11.9	1522	1.9105
3	feature	2	9	acorn_blue	3.7	0	-14.1	3964	2.20907
3	feature	2	10	acorn_red	1.2	0.3	-18.6	4332	5.14782
3	feature	2	11	acorn_red	-2.1	0.2	-13.9	8734	5.74282
3	feature	2	12	acorn_blue	-1.5	0	-12	4334	1.99249
3	feature	2	13	acorn_red	-3	-0.1	-11.2	3483	1.7
3	feature	2	14	acorn_blue	-4.8	-0.1	-11.1	2838	1.80278
3	feature	2	15	acorn_red	-6.9	0.1	-13.9	3033	3.5
3	feature	2	16	acorn_blue	-7.4	0.2	-15.6	2097	1.772
3	feature	2	17	acorn_blue	-6.6	0.3	-16.5	3099	1.20416
3	feature	2	18	acorn_blue	0.8	0.2	-17	7871	7.41687
3	feature	2	19	acorn_red	3.7	0.3	-17.8	2463	3.00832
3	feature	2	20	acorn_red	5.3	0.2	-17	6517	1.78885
3	feature	2	21	acorn_blue	5.8	0	-13.7	2884	3.33766
3	feature	2	22	acorn_blue	6.4	0	-12	1552	1.80278
3	feature	2	23	acorn_blue	8.1	-0.3	-9.1	5314	3.36155
3	feature	2	24	acorn_blue	9.5	-0.3	-9	1252	1.40357
3	feature	2	25	acorn_red	11.3	-0.2	-9.9	3184	2.01246
3	feature	2	26	acorn_red	9.1	-0.1	-12.5	7599	3.40588
3	feature	2	27	acorn_blue	10.6	0	-13.7	5017	1.92094
3	feature	2	28	acorn_blue	10.6	-0.2	-10.5	8401	3.2
3	feature	2	29	acorn_red	10.9	-0.3	-7.6	2566	2.91548
3	feature	2	30	acorn_blue	6.8	-0.6	-3.3	6050	5.94138
3	feature	3	1	acorn_blue	-2.9	0.3	1.7	0	0
3	feature	3	2	acorn_red	-2.1	0.3	2.8	3817	1.36015
3	feature	3	3	acorn_red	-0.3	-0.2	5.6	3902	3.32866
3	feature	3	4	acorn_red	0.1	-0.4	7.1	2564	1.55242
3	feature	3	5	acorn_blue	2.8	-0.2	10.3	3417	4.18688
3	feature	3	6	acorn_blue	2.7	0	11.7	2750	1.40357
3	feature	3	7	acorn_red	0.5	0.1	12.9	3535	2.50599
3	feature	3	8	acorn_red	-2	-0.3	10.7	3999	3.33017
3	feature	3	9	acorn_red	-3	-0.5	6.9	6187	3.92938
3	feature	3	10	acorn_blue	-5.2	-0.5	7.4	4381	2.2561
3	feature	3	11	acorn_blue	-5.9	-0.5	5.4	4750	2.11896
3	feature	3	12	acorn_blue	-6.2	-0.3	2.9	2050	2.51794
3	feature	3	13	acorn_red	-5.5	-0.2	-0.8	2900	3.76563
3	feature	3	14	acorn_red	-5	-0.1	-1.8	899	1.11803
3	feature	3	15	acorn_blue	-2.6	-0.3	-5.6	3418	4.49444
3	feature	3	16	acorn_red	-0.3	-0.2	-5.1	3433	2.35372
3	feature	3	17	acorn_red	1.2	0.4	-2.7	4668	2.83019
3	feature	3	18	acorn_red	1.8	0.3	-2.7	3432	0.6
3	feature	3	19	acorn_blue	2.8	0.1	-3.8	1488	1.48661
3	feature	3	20	acorn_blue	6.2	-0.6	-4.6	3980	3.49285
3	feature	3	21	acorn_blue	8.2	-0.5	-2.8	3133	2.69072
3	feature	3	22	acorn_red	9.4	-0.4	-1.6	1552	1.69706
3	feature	3	23	acorn_red	10	-0.4	0.5	4471	2.18403
3	feature	3	24	acorn_blue	10.3	-0.3	2.3	1360	1.82483
3	feature	3	25	acorn_blue	10.5	-0.1	3.4	884	1.11803
3	feature	3	26	acorn_blue	11.4	0	5.9	2034	2.65707
3	feature	3	27	acorn_red	11.3	0.1	7.5	1267	1.60312
3	feature	3	28	acorn_red	10.4	0.3	12.2	3599	4.78539
3	feature	3	29	acorn_red	7.8	0.3	13.3	3569	2.82312
3	feature	3	30	acorn_blue	6	0.5	16.3	4849	3.49857
3	feature	4	1	acorn_blue	-2.9	0.3	1.7	0	0
3	feature	4	2	acorn_red	-2.1	0.3	2.8	3899	1.36015
3	feature	4	3	acorn_blue	-2	-0.3	5.4	3701	2.60192
3	feature	4	4	acorn_blue	-1.7	-0.4	6.4	2986	1.04403
3	feature	4	5	acorn_red	-1.6	-0.5	7.7	1066	1.30384
3	feature	4	6	acorn_red	-2	-0.3	10.7	2299	3.02655
3	feature	4	7	acorn_red	3.6	0.5	18.4	7366	9.52103
3	feature	4	8	acorn_red	6	0.5	16.3	5609	3.18904
3	feature	4	9	acorn_blue	4.7	0.3	14.7	4509	2.06155
3	feature	4	10	acorn_blue	6	0.1	12.7	4068	2.38537
3	feature	4	11	acorn_blue	6.4	-0.1	10.9	2782	1.84391
3	feature	4	12	acorn_blue	5	-0.4	7.6	7633	3.58469
3	feature	4	13	acorn_red	1.8	-0.4	7.5	3200	3.20156
3	feature	4	14	acorn_blue	-3	-0.5	6.9	10068	4.83735
3	feature	4	15	acorn_red	-5.9	-0.5	5.4	2783	3.26497
3	feature	4	16	acorn_red	-11.7	-0.3	3.6	4651	6.07289
3	feature	4	17	acorn_red	-13.4	0	3.5	1450	1.70294
3	feature	4	18	acorn_blue	-16	0.2	5.4	4118	3.22025
3	feature	4	19	acorn_red	-18.3	0.4	4.1	3766	2.64197
3	feature	4	20	acorn_blue	-18	0.4	-1.3	4499	5.40833
3	feature	4	21	acorn_blue	-15.4	0.2	-5.1	3701	4.60435
3	feature	4	22	acorn_red	-16	0.3	-6.3	3404	1.34164
3	feature	4	23	acorn_red	-15.4	0.2	-9.6	3481	3.3541
3	feature	4	24	acorn_blue	-13.9	0.2	-11.3	1932	2.26716
3	feature	4	25	acorn_red	-11.4	0	-11.7	6772	2.5318
3	feature	4	26	acorn_red	-11.8	0.2	-13.1	1647	1.45602
3	feature	4	27	acorn_blue	-9.7	0.3	-15.6	4698	3.26497
3	feature	4	28	acorn_blue	-7.4	0.2	-15.6	3287	2.3
3	feature	4	29	acorn_red	-6.9	0.1	-13.9	4431	1.772
3	feature	4	30	acorn_blue	-5.8	-0.1	-12.7	3385	1.62788
3	feature	5	1	acorn_blue	-4	0.1	0.6	0	0
3	feature	5	2	acorn_blue	-5.3	-0.1	1.8	2521	1.76918
3	feature	5	3	acorn_blue	-11.7	-0.3	3.6	5746	6.64831
3	feature	5	4	acorn_blue	-13.4	0	3.5	5201	1.70294
3	feature	5	5	acorn_blue	-14.4	0.1	6.6	2984	3.2573
3	feature	5	6	acorn_red	-12.5	0	7.5	4083	2.10238
3	feature	5	7	acorn_blue	-12	0.2	11.8	5033	4.32897
3	feature	5	8	acorn_blue	-12	0.3	13.8	1451	2
3	feature	5	9	acorn_blue	-10.6	0.1	13.6	7299	1.41421
3	feature	5	10	acorn_red	-7.9	-0.1	11.9	4804	3.19061
3	feature	5	11	acorn_red	-6.2	-0.1	10	3622	2.54951
3	feature	5	12	acorn_red	-6.9	-0.3	7.7	4442	2.40416
3	feature	5	13	acorn_blue	-7.6	-0.4	6	1484	1.83848
3	feature	5	14	acorn_blue	-5.9	-0.5	5.4	4484	1.80278
3	feature	5	15	acorn_red	-5.2	-0.5	7.4	3166	2.11896
3	feature	5	16	acorn_blue	-3.3	-0.4	9.2	3583	2.61725
3	feature	5	17	acorn_red	-3	-0.5	6.9	6552	2.31948
3	feature	5	18	acorn_red	-2	-0.3	5.4	3765	1.80278
3	feature	5	19	acorn_blue	-1	0.1	4	1318	1.72047
3	feature	5	20	acorn_red	0.1	0.1	4.1	3817	1.10454
3	feature	5	21	acorn_blue	-0.3	-0.2	5.6	3068	1.55242
3	feature	5	22	acorn_blue	-0.9	0.1	14.1	7599	8.52115
3	feature	5	23	acorn_blue	-4.5	0	15.6	3336	3.9
3	feature	5	24	acorn_red	-6.1	0.3	16.6	4021	1.8868
3	feature	5	25	acorn_blue	-6.2	0	13.5	12162	3.10161
3	feature	5	26	acorn_blue	-4.9	-0.1	11.5	2299	2.38537
3	feature	5	27	acorn_blue	2.8	-0.2	10.3	10325	7.79295
3	feature	5	28	acorn_red	4.7	-0.3	10.2	1627	1.90263
3	feature	5	29	acorn_red	7.4	-0.2	8.2	4832	3.36006
3	feature	5	30	acorn_blue	8.5	-0.1	7.8	2050	1.17047
3	conjunction	2	1	walnut_red	-4	0.1	0.6	0	0
3	conjunction	2	2	walnut_red	-5.3	-0.1	1.8	3118	1.76918
3	conjunction	2	3	walnut_red	-5.2	-0.5	7.4	7567	5.60089
3	conjunction	2	4	walnut_red	-3.3	-0.4	9.2	4582	2.61725
3	conjunction	2	5	walnut_red	-2	-0.3	10.7	1436	1.98494
3	conjunction	2	6	walnut_red	0.5	0.1	12.9	2681	3.33017
3	conjunction	2	7	walnut_red	4.7	0.3	14.7	4834	4.56946
3	conjunction	2	8	walnut_red	3.8	0.5	16.5	3772	2.01246
3	conjunction	2	9	acorn_blue	3.6	0.5	18.4	2628	1.9105
3	conjunction	2	10	walnut_red	2.6	0.4	15.8	7716	2.78568
3	conjunction	2	11	walnut_red	4.7	-0.3	10.2	5718	5.9808
3	conjunction	2	12	acorn_blue	4	-0.5	7	4240	3.27567
3	conjunction	2	13	walnut_red	5	-0.4	5.1	4211	2.14709
3	conjunction	2	14	acorn_blue	5.8	-0.2	3.1	2666	2.15407
3	conjunction	2	15	acorn_blue	7.6	-0.5	-1.7	5454	5.1264
3	conjunction	2	16	acorn_blue	6.8	-0.6	-3.3	2397	1.78885
3	conjunction	2	17	walnut_red	8	-0.5	-4.9	4417	2
3	conjunction	2	18	walnut_red	11.4	-0.2	-5.2	5751	3.41321
3	conjunction	2	19	walnut_red	4.4	-0.2	-3.2	11984	7.28011
3	conjunction	2	20	acorn_blue	2.2	-0.2	-6.2	6738	3.72022
3	conjunction	2	21	walnut_red	0.8	-0.3	-7.4	2912	1.84391
3	conjunction	2	22	walnut_red	0.7	-0.3	-6.4	5435	1.00499
3	conjunction	2	23	walnut_red	1.2	0	-4.5	1616	1.96469
3	conjunction	2	24	acorn_blue	1.2	0.4	-2.7	1348	1.8
3	conjunction	2	25	walnut_red	-0.3	-0.2	-5.1	6234	2.83019
3	conjunction	2	26	acorn_blue	-1	-0.4	-6.4	2233	1.47648
3	conjunction	2	27	acorn_blue	-2.6	-0.3	-5.6	4535	1.78885
3	conjunction	2	28	acorn_blue	-3.9	-0.1	-9.5	7533	4.11096
3	conjunction	2	29	walnut_red	-4.8	-0.1	-11.1	3851	1.83576
3	conjunction	2	30	walnut_red	-5.8	-0.1	-12.7	1433	1.8868
3	conjunction	3	1	acorn_blue	-4	0.1	0.6	0	0
3	conjunction	3	2	walnut_red	-5.5	-0.2	-0.8	2600	2.05183
3	conjunction	3	3	acorn_blue	-8.8	-0.3	-3.9	5183	4.52769
3	conjunction	3	4	walnut_red	-9.8	-0.2	-4.7	1051	1.28062
3	conjunction	3	5	acorn_blue	-13	0	-4.5	4935	3.20624
3	conjunction	3	6	walnut_red	-15	0.2	-3.7	2688	2.15407
3	conjunction	3	7	walnut_red	-17	0.3	2.4	7727	6.4195
3	conjunction	3	8	acorn_blue	-16	0.2	5.4	2684	3.16228
3	conjunction	3	9	walnut_red	-13.4	0	3.5	5503	3.22025
3	conjunction	3	10	acorn_blue	-7.6	-0.4	6	8398	6.31585
3	conjunction	3	11	acorn_blue	-8.7	-0.2	7	2830	1.48661
3	conjunction	3	12	walnut_red	-12	0.2	11.8	5721	5.82495
3	conjunction	3	13	acorn_blue	-13.2	0.2	11.8	2536	1.2
3	conjunction	3	14	acorn_blue	-15.8	0.2	10.5	2447	2.90689
3	conjunction	3	15	walnut_red	-10.6	0.1	13.6	8468	6.05392
3	conjunction	3	16	walnut_red	-6.2	0	13.5	4666	4.40114
3	conjunction	3	17	acorn_blue	-4.9	-0.1	11.5	4154	2.38537
3	conjunction	3	18	acorn_blue	-5.2	-0.5	7.4	6381	4.11096
3	conjunction	3	19	walnut_red	-5.9	-0.5	5.4	1699	2.11896
3	conjunction	3	20	walnut_red	-5.3	-0.1	1.8	2866	3.64966
3	conjunction	3	21	acorn_blue	-2.8	0.4	-0.8	4484	3.60694
3	conjunction	3	22	walnut_red	-2.5	0.4	-1.9	4000	1.14018
3	conjunction	3	23	walnut_red	-1.9	-0.1	-4.1	1917	2.28035
3	conjunction	3	24	walnut_red	-1	-0.4	-6.4	1933	2.46982
3	conjunction	3	25	acorn_blue	0.8	-0.3	-7.4	6140	2.05913
3	conjunction	3	26	walnut_red	-0.4	0	-10.8	3062	3.60555
3	conjunction	3	27	walnut_red	-1.5	0	-12	1300	1.62788
3	conjunction	3	28	acorn_blue	-3	-0.1	-11.2	3967	1.7
3	conjunction	3	29	walnut_red	2.6	-0.2	-10.5	9801	5.64358
3	conjunction	3	30	acorn_blue	3.9	-0.1	-11.9	1982	1.9105
3	conjunction	4	1	acorn_blue	-4	0.1	0.6	0	0
3	conjunction	4	2	acorn_blue	-5.3	-0.1	1.8	4618	1.76918
3	conjunction	4	3	walnut_red	-6.2	-0.3	2.9	2334	1.42127
3	conjunction	4	4	acorn_blue	-8.7	-0.2	7	5734	4.80208
3	conjunction	4	5	acorn_blue	-12	0.2	11.8	9323	5.82495
3	conjunction	4	6	walnut_red	-13.2	0.2	11.8	1201	1.2
3	conjunction	4	7	walnut_red	-15.8	0.2	10.5	2326	2.90689
3	conjunction	4	8	walnut_red	-16	0.2	5.4	5651	5.10392
3	conjunction	4	9	acorn_blue	-13.4	0	3.5	5449	3.22025
3	conjunction	4	10	walnut_red	-4.4	0	2.4	10552	9.06697
3	conjunction	4	11	walnut_red	-2.8	0.4	-0.8	5034	3.57771
3	conjunction	4	12	acorn_blue	-2.5	0.4	-1.9	1116	1.14018
3	conjunction	4	13	acorn_blue	-1.2	0.4	-2.9	2555	1.64012
3	conjunction	4	14	acorn_blue	1.2	0.4	-2.7	5094	2.40832
3	conjunction	4	15	acorn_blue	2.8	0.1	-3.8	4118	1.94165
3	conjunction	4	16	acorn_blue	4.4	-0.2	-3.2	3501	1.7088
3	conjunction	4	17	acorn_blue	6.8	-0.6	-3.3	3833	2.40208
3	conjunction	4	18	walnut_red	7.6	-0.5	-1.7	3483	1.78885
3	conjunction	4	19	walnut_red	10	-0.4	0.5	3735	3.25576
3	conjunction	4	20	acorn_blue	10.8	-0.3	1.4	965	1.20416
3	conjunction	4	21	walnut_red	10.5	-0.1	3.4	3218	2.02237
3	conjunction	4	22	acorn_blue	14.3	0.2	5.5	9689	4.34166
3	conjunction	4	23	walnut_red	15.8	0.3	7.2	3011	2.26716
3	conjunction	4	24	acorn_blue	15.9	0.4	9.9	2817	2.70185
3	conjunction	4	25	walnut_red	6	0.5	16.3	21667	11.7886
3	conjunction	4	26	walnut_red	3.6	0.5	18.4	3667	3.18904
3	conjunction	4	27	acorn_blue	3.8	0.5	16.5	5368	1.9105
3	conjunction	4	28	acorn_blue	4.7	0.3	14.7	1772	2.01246
3	conjunction	4	29	walnut_red	4.7	-0.1	11.5	3610	3.2
3	conjunction	4	30	acorn_blue	4.7	-0.3	10.2	1017	1.3
3	conjunction	5	1	acorn_blue	-4	0.1	0.6	0	0
3	conjunction	5	2	acorn_blue	-6.2	-0.3	2.9	4671	3.18277
3	conjunction	5	3	acorn_blue	-5.9	-0.5	5.4	2044	2.51794
3	conjunction	5	4	acorn_blue	-5.2	-0.5	7.4	4565	2.11896
3	conjunction	5	5	walnut_red	-6.9	-0.3	7.7	3551	1.72627
3	conjunction	5	6	walnut_red	-8.7	-0.2	7	1550	1.93132
3	conjunction	5	7	acorn_blue	-12.6	0.1	9.8	8566	4.80104
3	conjunction	5	8	acorn_blue	-13.7	0.1	9.1	2200	1.30384
3	conjunction	5	9	walnut_red	-12.1	-0.1	5.9	5323	3.57771
3	conjunction	5	10	acorn_blue	-9.3	-0.4	-2.7	7645	9.04434
3	conjunction	5	11	walnut_red	-8.8	-0.3	-3.9	967	1.3
3	conjunction	5	12	acorn_blue	-8.1	-0.3	-5.3	2167	1.56525
3	conjunction	5	13	walnut_red	-2.6	-0.3	-5.6	12834	5.50818
3	conjunction	5	14	walnut_red	0.8	-0.3	-7.4	4117	3.84708
3	conjunction	5	15	acorn_blue	3.3	-0.1	-9.2	2483	3.08058
3	conjunction	5	16	acorn_blue	4.9	-0.1	-9.8	1389	1.7088
3	conjunction	5	17	acorn_blue	6.4	0	-12	2931	2.66271
3	conjunction	5	18	walnut_red	7.6	0.1	-15.3	4849	3.51141
3	conjunction	5	19	walnut_red	10.6	0	-13.7	6449	3.4
3	conjunction	5	20	acorn_blue	10.6	-0.1	-11.8	2403	1.9
3	conjunction	5	21	acorn_blue	10.6	-0.2	-10.5	2114	1.3
3	conjunction	5	22	acorn_blue	11.3	-0.2	-9.9	2972	0.921954
3	conjunction	5	23	walnut_red	14.8	0.2	-9	4511	3.61386
3	conjunction	5	24	acorn_blue	15.9	0.4	-7.8	2951	1.62788
3	conjunction	5	25	walnut_red	16.2	0.5	-6.7	1750	1.14018
3	conjunction	5	26	walnut_red	17.6	0.6	-2.3	6990	4.61736
3	conjunction	5	27	acorn_blue	17.2	0.6	-0.5	1600	1.84391
3	conjunction	5	28	acorn_blue	16.9	0.4	0.8	1028	1.33417
3	conjunction	5	29	acorn_blue	16.9	0.4	2.8	2304	2
3	conjunction	5	30	acorn_blue	15.4	0.2	2.7	3979	1.50333
3	conjunction	6	1	acorn_blue	-4	0.1	0.6	0	0
3	conjunction	6	2	acorn_blue	-5.3	-0.1	1.8	1671	1.76918
3	conjunction	6	3	walnut_red	-6.2	-0.3	2.9	1196	1.42127
3	conjunction	6	4	walnut_red	-6.7	-0.4	4.1	985	1.3
3	conjunction	6	5	acorn_blue	-7.6	-0.4	6	1616	2.10238
3	conjunction	6	6	walnut_red	-8.6	-0.2	9.3	2883	3.44819
3	conjunction	6	7	walnut_red	-7.9	-0.1	11.9	4789	2.69258
3	conjunction	6	8	walnut_red	-10.6	0.1	13.6	4032	3.19061
3	conjunction	6	9	acorn_blue	-12	0.3	13.8	1114	1.41421
3	conjunction	6	10	acorn_blue	-13.2	0.2	11.8	4634	2.33238
3	conjunction	6	11	acorn_blue	-12.6	0.1	9.8	1999	2.08806
3	conjunction	6	12	walnut_red	-14.4	0.1	6.6	4437	3.67151
3	conjunction	6	13	walnut_red	-13.4	0	3.5	3879	3.2573
3	conjunction	6	14	acorn_blue	-11.7	-0.3	3.6	3119	1.70294
3	conjunction	6	15	acorn_blue	-5.9	-0.5	5.4	6139	6.07289
3	conjunction	6	16	walnut_red	-3	-0.5	6.9	3076	3.26497
3	conjunction	6	17	acorn_blue	-1.7	-0.4	6.4	3072	1.39284
3	conjunction	6	18	walnut_red	0.1	-0.4	7.1	4528	1.93132
3	conjunction	6	19	acorn_blue	1.8	-0.4	7.5	2023	1.74642
3	conjunction	6	20	walnut_red	4	-0.5	7	3162	2.2561
3	conjunction	6	21	walnut_red	5	-0.4	5.1	4400	2.14709
3	conjunction	6	22	acorn_blue	4.3	-0.1	3.9	3783	1.38924
3	conjunction	6	23	walnut_red	2.5	0.5	-0.8	10384	5.03289
3	conjunction	6	24	walnut_red	1.8	0.3	-2.7	3501	2.02485
3	conjunction	6	25	walnut_red	-2.6	-0.3	-5.6	6156	5.26972
3	conjunction	6	26	walnut_red	-1.8	-0.2	-9.3	10761	3.7855
3	conjunction	6	27	acorn_blue	-0.4	0	-10.8	3685	2.05183
3	conjunction	6	28	acorn_blue	2.6	-0.2	-10.5	4100	3.01496
3	conjunction	6	29	acorn_blue	3.9	-0.1	-11.9	3449	1.9105
3	conjunction	6	30	walnut_red	5	0	-11.8	3485	1.10454
4	feature	1	1	acorn_blue	-4	0.1	0.6	0	0
4	feature	1	2	acorn_blue	-5.5	-0.2	-0.8	6300	2.05183
4	feature	1	3	acorn_red	-2.8	0.4	-0.8	2709	2.7
4	feature	1	4	acorn_blue	1.2	0.4	-2.7	5776	4.42832
4	feature	1	5	acorn_blue	2.8	0.1	-3.8	1784	1.94165
4	feature	1	6	acorn_red	2.5	0.5	-0.8	13484	3.01496
4	feature	1	7	acorn_blue	-1	-0.4	-6.4	7899	6.60379
4	feature	1	8	acorn_blue	-1.9	-0.1	-4.1	15099	2.46982
4	feature	1	9	acorn_red	-8.1	-0.3	-5.3	5436	6.31506
4	feature	1	10	acorn_red	-13	0	-4.5	4333	4.96488
4	feature	1	11	acorn_red	-15.4	0.2	-5.1	2033	2.47386
4	feature	1	12	acorn_blue	-11.3	-0.1	-4.3	8775	4.17732
4	feature	1	13	acorn_red	-8.8	-0.3	-3.9	4660	2.5318
4	feature	1	14	acorn_blue	-7.6	-0.4	6	9366	9.97246
4	feature	1	15	acorn_blue	-6.9	-0.3	7.7	1518	1.83848
4	feature	1	16	acorn_blue	-3.3	-0.4	9.2	3201	3.9
4	feature	1	17	acorn_blue	-2	-0.3	10.7	1721	1.98494
4	feature	1	18	acorn_red	-6.1	0.3	16.6	10612	7.18471
4	feature	1	19	acorn_red	-7	0.2	16.1	7283	1.02956
4	feature	1	20	acorn_red	-12	0.2	11.8	15268	6.59469
4	feature	1	21	acorn_blue	-13.2	0.2	11.8	1066	1.2
4	feature	1	22	acorn_blue	-12	0.3	13.8	7706	2.33238
4	feature	1	23	acorn_blue	-12.5	0	7.5	9746	6.31981
4	feature	1	24	acorn_red	-11.7	-0.3	3.6	11599	3.98121
4	feature	1	25	acorn_red	-6.2	-0.3	2.9	9203	5.54437
4	feature	1	26	acorn_blue	-2.1	0.3	2.8	3765	4.10122
4	feature	1	27	acorn_blue	-0.3	-0.2	5.6	6134	3.32866
4	feature	1	28	acorn_red	-1.7	-0.4	6.4	1584	1.61245
4	feature	1	29	acorn_red	-3	-0.5	6.9	1106	1.39284
4	feature	1	30	acorn_blue	-12.1	-0.1	5.9	7395	9.15478
4	feature	2	1	acorn_blue	-11.7	-0.3	3.6	0	0
4	feature	2	2	acorn_red	-15	0.2	-3.7	7923	8.01124
4	feature	2	3	acorn_blue	-8.9	-0.1	-7.2	8922	7.03278
4	feature	2	4	acorn_red	-7.7	-0.2	-6.5	1354	1.38924
4	feature	2	5	acorn_red	-2.6	-0.3	-5.6	6768	5.1788
4	feature	2	6	acorn_blue	-1.9	-0.1	-4.1	1633	1.65529
4	feature	2	7	acorn_red	-1.2	0.4	-2.9	6400	1.38924
4	feature	2	8	acorn_blue	-1.6	0.5	-1.5	12317	1.45602
4	feature	2	9	acorn_red	1.2	0.4	-2.7	10218	3.04631
4	feature	2	10	acorn_blue	4.4	-0.2	-3.2	5133	3.23883
4	feature	2	11	acorn_red	1.8	0.3	-2.7	5950	2.64764
4	feature	2	12	acorn_blue	2.8	0.1	-3.8	6207	1.48661
4	feature	2	13	acorn_red	9.5	-0.3	-9	6810	8.48116
4	feature	2	14	acorn_blue	10.6	-0.2	-10.5	1484	1.86011
4	feature	2	15	acorn_red	13.2	0.1	-12.6	10849	3.34215
4	feature	2	16	acorn_red	9.5	0.1	-14.6	3602	4.20595
4	feature	2	17	acorn_blue	6.5	0.2	-16.2	3085	3.4
4	feature	2	18	acorn_red	5.3	0.2	-17	6373	1.44222
4	feature	2	19	acorn_blue	4	0.1	-15.6	1693	1.9105
4	feature	2	20	acorn_blue	7.6	0.1	-15.3	10184	3.61248
4	feature	2	21	acorn_blue	10.6	0	-13.7	7336	3.4
4	feature	2	22	acorn_red	8.9	-0.2	-10.8	5958	3.36155
4	feature	2	23	acorn_red	11.4	-0.2	-5.2	5057	6.1327
4	feature	2	24	acorn_blue	14	0.2	-5.3	12650	2.60192
4	feature	2	25	acorn_red	12.3	0	-3.3	2633	2.62488
4	feature	2	26	acorn_red	10	-0.4	0.5	4902	4.44185
4	feature	2	27	acorn_blue	10.3	-0.3	2.3	3183	1.82483
4	feature	2	28	acorn_blue	14.1	0	3	3700	3.86394
4	feature	2	29	acorn_blue	15.4	0.2	2.7	1167	1.33417
4	feature	2	30	acorn_blue	15.9	0.3	-0.9	9650	3.63456
4	feature	3	1	acorn_blue	-4	0.1	0.6	0	0
4	feature	3	2	acorn_red	-6.2	-0.3	2.9	4299	3.18277
4	feature	3	3	acorn_blue	-6.7	-0.4	4.1	5500	1.3
4	feature	3	4	acorn_red	-5.9	-0.5	5.4	1400	1.52643
4	feature	3	5	acorn_blue	-5.2	-0.5	7.4	1768	2.11896
4	feature	3	6	acorn_blue	-3.3	-0.4	9.2	4916	2.61725
4	feature	3	7	acorn_red	-1.7	-0.4	6.4	14283	3.2249
4	feature	3	8	acorn_red	-0.3	-0.2	5.6	7218	1.61245
4	feature	3	9	acorn_blue	-0.9	0.1	14.1	11067	8.52115
4	feature	3	10	acorn_red	3.6	0.5	18.4	5750	6.22415
4	feature	3	11	acorn_red	3.8	0.5	16.5	7334	1.9105
4	feature	3	12	acorn_red	0.8	0.5	17.1	5317	3.05941
4	feature	3	13	acorn_red	-0.7	0.5	18.6	1716	2.12132
4	feature	3	14	acorn_blue	4.7	0.3	14.7	11019	6.66108
4	feature	3	15	acorn_red	4.7	-0.1	11.5	4518	3.2
4	feature	3	16	acorn_red	2.7	0	11.7	4666	2.00998
4	feature	3	17	acorn_blue	7.8	0.3	13.3	31901	5.34509
4	feature	3	18	acorn_blue	14.5	0.4	11.6	6173	6.91231
4	feature	3	19	acorn_red	15.9	0.4	9.9	1878	2.20227
4	feature	3	20	acorn_red	17.4	0.4	5.2	4390	4.93356
4	feature	3	21	acorn_red	14.3	0.2	5.5	5836	3.11448
4	feature	3	22	acorn_red	12.6	-0.1	4	5802	2.26716
4	feature	3	23	acorn_blue	10.5	-0.1	3.4	2139	2.18403
4	feature	3	24	acorn_blue	5	-0.4	5.1	6567	5.75674
4	feature	3	25	acorn_blue	8.5	-0.1	7.8	7591	4.42041
4	feature	3	26	acorn_blue	9.6	0.2	9.3	6685	1.86011
4	feature	3	27	acorn_red	15.8	0.3	7.2	13528	6.54599
4	feature	3	28	acorn_blue	14.1	0	3	3815	4.531
4	feature	3	29	acorn_blue	13.4	0	1.6	1372	1.56525
4	feature	3	30	acorn_blue	12.1	-0.1	0.7	1308	1.58114
4	feature	4	1	acorn_blue	-2.9	0.3	1.7	0	0
4	feature	4	2	acorn_red	-11.7	-0.3	3.6	7833	9.00278
4	feature	4	3	acorn_blue	-17	0.3	2.4	4768	5.43415
4	feature	4	4	acorn_red	-18	0.4	-1.3	7023	3.83275
4	feature	4	5	acorn_red	-17.5	0.3	-3.3	1644	2.06155
4	feature	4	6	acorn_red	-15	0.2	-3.7	2267	2.5318
4	feature	4	7	acorn_blue	-15.2	0.1	3	6383	6.70298
4	feature	4	8	acorn_red	-12.5	0	7.5	4699	5.24786
4	feature	4	9	acorn_red	-11	0	8.9	1685	2.05183
4	feature	4	10	acorn_blue	-10.6	0.1	13.6	7917	4.71699
4	feature	4	11	acorn_red	-12	0.2	11.8	1901	2.28035
4	feature	4	12	acorn_blue	-16	0.2	5.4	7982	7.54718
4	feature	4	13	acorn_red	-9.3	-0.1	10.9	11552	8.66833
4	feature	4	14	acorn_blue	-12.6	0.1	9.8	7335	3.47851
4	feature	4	15	acorn_red	-13.7	0.1	9.1	4549	1.30384
4	feature	4	16	acorn_red	-7.6	-0.4	6	8468	6.84251
4	feature	4	17	acorn_blue	-5.9	-0.5	5.4	1515	1.80278
4	feature	4	18	acorn_blue	-1.7	-0.4	6.4	3295	4.31741
4	feature	4	19	acorn_blue	4.3	-0.1	3.9	5723	6.5
4	feature	4	20	acorn_red	5.8	-0.2	3.1	1333	1.7
4	feature	4	21	acorn_blue	10.3	-0.3	2.3	5317	4.57056
4	feature	4	22	acorn_red	12.1	-0.1	0.7	1966	2.40832
4	feature	4	23	acorn_red	12.4	0	-2.2	2867	2.91548
4	feature	4	24	acorn_red	14	0.2	-5.3	2933	3.48855
4	feature	4	25	acorn_blue	14.8	0.2	-9	10385	3.7855
4	feature	4	26	acorn_red	14.2	0.1	-6.8	1967	2.28035
4	feature	4	27	acorn_blue	11.4	-0.2	-5.2	2817	3.2249
4	feature	4	28	acorn_red	7.6	-0.5	-1.7	4202	5.16624
4	feature	4	29	acorn_red	12.6	-0.1	4	11898	7.58222
4	feature	4	30	acorn_red	11.3	0.1	7.5	3118	3.73363
4	feature	5	1	acorn_red	-4	0.1	0.6	0	0
4	feature	5	2	acorn_blue	-6.2	-0.3	2.9	2888	3.18277
4	feature	5	3	acorn_blue	-6.7	-0.4	4.1	1028	1.3
4	feature	5	4	acorn_red	-3.3	-0.4	9.2	11435	6.12944
4	feature	5	5	acorn_red	-5.9	-0.5	5.4	4251	4.60435
4	feature	5	6	acorn_blue	-13.4	0	3.5	7783	7.73692
4	feature	5	7	acorn_red	-15.2	0.1	3	1467	1.86815
4	feature	5	8	acorn_red	-17	0.3	2.4	1616	1.89737
4	feature	5	9	acorn_red	-18.3	0.4	4.1	4584	2.14009
4	feature	5	10	acorn_blue	-16	0.2	5.4	2417	2.64197
4	feature	5	11	acorn_blue	-11	0	8.9	5449	6.10328
4	feature	5	12	acorn_blue	-15.8	0.2	10.5	17251	5.05964
4	feature	5	13	acorn_red	-7.9	-0.1	11.9	13251	8.02309
4	feature	5	14	acorn_red	-6.2	-0.1	10	3829	2.54951
4	feature	5	15	acorn_blue	-6.9	-0.3	7.7	2088	2.40416
4	feature	5	16	acorn_blue	-5.2	-0.5	7.4	4334	1.72627
4	feature	5	17	acorn_red	-2	-0.3	10.7	3817	4.59674
4	feature	5	18	acorn_blue	-0.9	0.1	14.1	2984	3.57351
4	feature	5	19	acorn_blue	-1.8	0.3	16.7	2183	2.75136
4	feature	5	20	acorn_blue	3.6	0.5	18.4	5919	5.66127
4	feature	5	21	acorn_red	6	0.5	16.3	2682	3.18904
4	feature	5	22	acorn_blue	7.8	0.3	13.3	8456	3.49857
4	feature	5	23	acorn_blue	3.8	0.5	16.5	8577	5.1225
4	feature	5	24	acorn_red	2.6	0.4	15.8	1235	1.38924
4	feature	5	25	acorn_blue	4.7	-0.3	10.2	7183	5.9808
4	feature	5	26	acorn_red	8.5	-0.1	7.8	4933	4.49444
4	feature	5	27	acorn_blue	9.6	0.2	9.3	1410	1.86011
4	feature	5	28	acorn_blue	8.8	0.1	11.4	2057	2.24722
4	feature	5	29	acorn_blue	6	0.1	12.7	13351	3.08707
4	feature	5	30	acorn_red	7.4	-0.2	8.2	3983	4.71275
4	conjunction	2	1	acorn_blue	-4	0.1	0.6	0	0
4	conjunction	2	2	acorn_blue	-5.9	-0.5	5.4	17733	5.16236
4	conjunction	2	3	acorn_blue	-11.7	-0.3	3.6	5117	6.07289
4	conjunction	2	4	acorn_blue	-15.2	0.1	3	3075	3.55106
4	conjunction	2	5	walnut_red	-16	0.2	5.4	5252	2.52982
4	conjunction	2	6	walnut_red	-12.1	-0.1	5.9	3324	3.93192
4	conjunction	2	7	acorn_blue	-12.6	0.1	9.8	7734	3.93192
4	conjunction	2	8	acorn_blue	-12	0.2	11.8	3133	2.08806
4	conjunction	2	9	walnut_red	-12	0.3	13.8	7951	2
4	conjunction	2	10	walnut_red	-9.3	-0.1	10.9	12151	3.96232
4	conjunction	2	11	walnut_red	-6.2	-0.1	10	4151	3.228
4	conjunction	2	12	acorn_blue	0.1	-0.4	7.1	5870	6.93542
4	conjunction	2	13	acorn_blue	1.8	-0.4	7.5	3980	1.74642
4	conjunction	2	14	acorn_blue	2.8	-0.2	10.3	2650	2.97321
4	conjunction	2	15	walnut_red	0.5	0.1	12.9	5634	3.47131
4	conjunction	2	16	walnut_red	-0.9	0.1	14.1	1483	1.84391
4	conjunction	2	17	walnut_red	-1.8	0.3	16.7	2350	2.75136
4	conjunction	2	18	acorn_blue	-0.7	0.5	18.6	1667	2.19545
4	conjunction	2	19	acorn_blue	6	0.5	16.3	10834	7.08378
4	conjunction	2	20	acorn_blue	6	0.1	12.7	5268	3.6
4	conjunction	2	21	walnut_red	4.7	-0.1	11.5	3566	1.76918
4	conjunction	2	22	acorn_blue	2.7	0	11.7	4815	2.00998
4	conjunction	2	23	acorn_blue	4.7	-0.3	10.2	6602	2.5
4	conjunction	2	24	acorn_blue	-1.7	-0.4	6.4	14182	7.44312
4	conjunction	2	25	walnut_red	-3	-0.5	6.9	11069	1.39284
4	conjunction	2	26	walnut_red	-0.3	-0.2	5.6	2482	2.99666
4	conjunction	2	27	walnut_red	-1	0.1	4	4487	1.74642
4	conjunction	2	28	walnut_red	-2.1	0.3	2.8	1265	1.62788
4	conjunction	2	29	walnut_red	-6.7	-0.4	4.1	4235	4.78017
4	conjunction	2	30	acorn_blue	-8.7	-0.2	7	2849	3.52278
4	conjunction	3	1	acorn_blue	-4	0.1	0.6	0	0
4	conjunction	3	2	walnut_red	-5	-0.1	-1.8	5294	2.6
4	conjunction	3	3	walnut_red	-4.4	0	2.4	9301	4.24264
4	conjunction	3	4	walnut_red	-2.1	0.3	2.8	2251	2.33452
4	conjunction	3	5	acorn_blue	-1.7	-0.4	6.4	9866	3.62215
4	conjunction	3	6	walnut_red	-3.9	-0.4	5.5	2166	2.37697
4	conjunction	3	7	acorn_blue	-5.2	-0.5	7.4	2018	2.30217
4	conjunction	3	8	walnut_red	-6.9	-0.3	7.7	4924	1.72627
4	conjunction	3	9	walnut_red	-8.6	-0.2	9.3	5493	2.33452
4	conjunction	3	10	acorn_blue	-10.6	0.1	13.6	5451	4.74236
4	conjunction	3	11	walnut_red	-12	0.3	13.8	4915	1.41421
4	conjunction	3	12	acorn_blue	-12.6	0.1	9.8	8318	4.04475
4	conjunction	3	13	acorn_blue	-13.7	0.1	9.1	3840	1.30384
4	conjunction	3	14	walnut_red	-14.4	0.1	6.6	5278	2.59615
4	conjunction	3	15	acorn_blue	-13.4	0	3.5	4950	3.2573
4	conjunction	3	16	walnut_red	-11.7	-0.3	3.6	7768	1.70294
4	conjunction	3	17	acorn_blue	-15	0.2	-3.7	8083	8.01124
4	conjunction	3	18	acorn_blue	-15.3	0.2	-8.2	5933	4.50999
4	conjunction	3	19	acorn_blue	-16.8	0.3	-7.8	3910	1.55242
4	conjunction	3	20	walnut_red	-18	0.4	-1.3	10959	6.60984
4	conjunction	3	21	walnut_red	-17	0.3	2.4	3099	3.83275
4	conjunction	3	22	acorn_blue	-18.3	0.4	4.1	4249	2.14009
4	conjunction	3	23	acorn_blue	-11	0	8.9	16452	8.7367
4	conjunction	3	24	walnut_red	-4.9	-0.1	11.5	9540	6.63099
4	conjunction	3	25	acorn_blue	0.1	-0.4	7.1	9994	6.66033
4	conjunction	3	26	walnut_red	1.8	-0.4	7.5	11303	1.74642
4	conjunction	3	27	acorn_blue	5	-0.4	7.6	7899	3.20156
4	conjunction	3	28	walnut_red	4.7	-0.3	10.2	2450	2.61725
4	conjunction	3	29	walnut_red	2.8	-0.2	10.3	1517	1.90263
4	conjunction	3	30	walnut_red	2.7	0	11.7	7283	1.40357
4	conjunction	4	1	walnut_red	-5.3	-0.1	1.8	0	0
4	conjunction	4	2	acorn_blue	-8.7	-0.2	7	5584	6.21289
4	conjunction	4	3	walnut_red	-6.9	-0.3	7.7	4750	1.93132
4	conjunction	4	4	acorn_blue	-5.2	-0.5	7.4	1617	1.72627
4	conjunction	4	5	acorn_blue	-3	-0.5	6.9	8623	2.2561
4	conjunction	4	6	walnut_red	-3.9	-0.4	5.5	4645	1.66433
4	conjunction	4	7	walnut_red	-2	-0.3	5.4	3949	1.90263
4	conjunction	4	8	acorn_blue	-0.3	-0.2	5.6	1368	1.71172
4	conjunction	4	9	acorn_blue	1.8	-0.4	7.5	2283	2.83196
4	conjunction	4	10	acorn_blue	4.7	-0.3	10.2	5501	3.96232
4	conjunction	4	11	acorn_blue	2.7	0	11.7	2416	2.5
4	conjunction	4	12	walnut_red	-2	-0.3	10.7	3917	4.80521
4	conjunction	4	13	acorn_blue	-4.9	-0.1	11.5	2651	3.00832
4	conjunction	4	14	walnut_red	-6.2	0	13.5	1988	2.38537
4	conjunction	4	15	acorn_blue	-7	0.2	16.1	2714	2.72029
4	conjunction	4	16	walnut_red	-7.9	-0.1	11.9	9631	4.29535
4	conjunction	4	17	walnut_red	-9.3	-0.1	10.9	1301	1.72047
4	conjunction	4	18	acorn_blue	-12.1	-0.1	5.9	10417	5.73062
4	conjunction	4	19	walnut_red	-15.2	0.1	3	6117	4.245
4	conjunction	4	20	acorn_blue	-18	0.4	-1.3	4317	5.13128
4	conjunction	4	21	acorn_blue	-17.5	0.3	-3.3	4893	2.06155
4	conjunction	4	22	acorn_blue	-15.4	0.2	-5.1	2208	2.76586
4	conjunction	4	23	acorn_blue	-16.8	0.3	-7.8	3949	3.04138
4	conjunction	4	24	acorn_blue	-15.3	0.2	-8.2	7734	1.55242
4	conjunction	4	25	walnut_red	-11.3	-0.1	-4.3	9907	5.58659
4	conjunction	4	26	walnut_red	-9.2	-0.1	-5.9	6661	2.64008
4	conjunction	4	27	acorn_blue	-10.6	-0.2	-7	5417	1.78045
4	conjunction	4	28	acorn_blue	-7.1	-0.2	-9.4	9118	4.24382
4	conjunction	4	29	walnut_red	-7.2	-0.3	-8.2	7532	1.20416
4	conjunction	4	30	walnut_red	-2.6	-0.3	-5.6	6901	5.28394
4	conjunction	5	1	walnut_red	-2.9	0.3	1.7	0	0
4	conjunction	5	2	acorn_blue	-2.1	0.3	2.8	4140	1.36015
4	conjunction	5	3	walnut_red	-1	0.1	4	5626	1.62788
4	conjunction	5	4	acorn_blue	0.1	0.1	4.1	2208	1.10454
4	conjunction	5	5	walnut_red	-2	-0.3	5.4	8994	2.46982
4	conjunction	5	6	acorn_blue	-1.7	-0.4	6.4	2999	1.04403
4	conjunction	5	7	acorn_blue	0.1	-0.4	7.1	1691	1.93132
4	conjunction	5	8	acorn_blue	4	-0.5	7	5426	3.90128
4	conjunction	5	9	walnut_red	5	-0.4	7.6	884	1.16619
4	conjunction	5	10	acorn_blue	7.4	-0.2	8.2	4184	2.47386
4	conjunction	5	11	acorn_blue	8.5	-0.1	7.8	983	1.17047
4	conjunction	5	12	walnut_red	10.4	0.3	12.2	7982	4.7927
4	conjunction	5	13	acorn_blue	8.8	0.1	11.4	5706	1.78885
4	conjunction	5	14	acorn_blue	4.7	0.3	14.7	11241	5.26308
4	conjunction	5	15	walnut_red	2.8	-0.2	10.3	14607	4.7927
4	conjunction	5	16	acorn_blue	6	0.1	12.7	8866	4
4	conjunction	5	17	walnut_red	1.8	-0.4	7.5	10640	6.68431
4	conjunction	5	18	walnut_red	-3	-0.5	6.9	4095	4.83735
4	conjunction	5	19	walnut_red	-5.2	-0.5	7.4	1716	2.2561
4	conjunction	5	20	walnut_red	-6.9	-0.3	7.7	1350	1.72627
4	conjunction	5	21	acorn_blue	-7.9	-0.1	11.9	5417	4.31741
4	conjunction	5	22	acorn_blue	-6.2	0	13.5	6639	2.33452
4	conjunction	5	23	walnut_red	-12	0.3	13.8	5068	5.80775
4	conjunction	5	24	walnut_red	-10.6	0.1	13.6	7100	1.41421
4	conjunction	5	25	acorn_blue	-6.2	-0.1	10	4778	5.68507
4	conjunction	5	26	acorn_blue	-3.3	-0.4	9.2	5050	3.00832
4	conjunction	5	27	walnut_red	-7	0.2	16.1	14085	7.82943
4	conjunction	5	28	walnut_red	-6.1	0.3	16.6	3383	1.02956
4	conjunction	5	29	walnut_red	0.8	0.5	17.1	7733	6.91809
4	conjunction	5	30	walnut_red	3.6	0.5	18.4	2450	3.08707
4	conjunction	6	1	walnut_red	-5.5	-0.2	-0.8	0	0
4	conjunction	6	2	walnut_red	-9.3	-0.4	-2.7	6564	4.24853
4	conjunction	6	3	acorn_blue	-5.3	-0.1	1.8	5273	6.0208
4	conjunction	6	4	walnut_red	-4	0.1	0.6	4544	1.76918
4	conjunction	6	5	acorn_blue	-2.8	0.4	-0.8	1499	1.84391
4	conjunction	6	6	acorn_blue	-1.6	0.5	-1.5	2018	1.38924
4	conjunction	6	7	walnut_red	-1.2	0.4	-2.9	1566	1.45602
4	conjunction	6	8	walnut_red	-1.9	-0.1	-4.1	1216	1.38924
4	conjunction	6	9	walnut_red	0.8	-0.3	-7.4	7736	4.2638
4	conjunction	6	10	walnut_red	2.6	-0.2	-10.5	2804	3.58469
4	conjunction	6	11	walnut_red	3.7	0	-14.1	3046	3.76431
4	conjunction	6	12	walnut_red	4	0.1	-15.6	1166	1.52971
4	conjunction	6	13	acorn_blue	3.6	0.2	-16.7	951	1.17047
4	conjunction	6	14	acorn_blue	5.3	0.2	-17	9135	1.72627
4	conjunction	6	15	acorn_blue	6.4	0	-12	14183	5.11957
4	conjunction	6	16	acorn_blue	5.8	0	-13.7	4183	1.80278
4	conjunction	6	17	acorn_blue	7.6	0.1	-15.3	13018	2.40832
4	conjunction	6	18	acorn_blue	10.6	0	-13.7	3234	3.4
4	conjunction	6	19	acorn_blue	13.2	0.1	-12.6	4599	2.82312
4	conjunction	6	20	walnut_red	11.4	-0.1	-11.8	6935	1.96977
4	conjunction	6	21	acorn_blue	10.6	-0.1	-11.8	3599	0.8
4	conjunction	6	22	acorn_blue	9.5	-0.3	-9	2667	3.00832
4	conjunction	6	23	walnut_red	2.2	-0.2	-6.2	6653	7.81857
4	conjunction	6	24	acorn_blue	1.2	0.4	-2.7	3597	3.64005
4	conjunction	6	25	acorn_blue	1.8	0.3	-2.7	3902	0.6
4	conjunction	6	26	acorn_blue	2.5	0.5	-0.8	6576	2.02485
4	conjunction	6	27	walnut_red	0.6	0.5	3	11124	4.24853
4	conjunction	6	28	acorn_blue	-1	0.1	4	3617	1.8868
4	conjunction	6	29	walnut_red	-2	-0.3	5.4	1333	1.72047
4	conjunction	6	30	walnut_red	1.8	-0.4	7.5	13117	4.34166
5	feature	1	1	acorn_blue	-5.3	-0.1	1.8	0	0
5	feature	1	2	acorn_blue	-6.7	-0.4	4.1	7521	2.69258
5	feature	1	3	acorn_red	-5.9	-0.5	5.4	1345	1.52643
5	feature	1	4	acorn_blue	-1.7	-0.4	6.4	7955	4.31741
5	feature	1	5	acorn_blue	-0.3	-0.2	5.6	2697	1.61245
5	feature	1	6	acorn_red	0.1	0.1	4.1	3065	1.55242
5	feature	1	7	acorn_blue	0.6	0.5	3	3084	1.2083
5	feature	1	8	acorn_red	3.9	0.1	3	5417	3.3
5	feature	1	9	acorn_red	4.3	-0.1	3.9	2416	0.984886
5	feature	1	10	acorn_blue	6.3	-0.4	5.4	4240	2.5
5	feature	1	11	acorn_blue	8.5	-0.1	7.8	2562	3.25576
5	feature	1	12	acorn_red	11.3	0.1	7.5	4449	2.81603
5	feature	1	13	acorn_blue	15.8	0.3	7.2	7657	4.50999
5	feature	1	14	acorn_red	14.3	0.2	5.5	9372	2.26716
5	feature	1	15	acorn_blue	14.1	0	3	7237	2.50799
5	feature	1	16	acorn_blue	15.4	0.2	2.7	3006	1.33417
5	feature	1	17	acorn_red	16.9	0.4	0.8	3762	2.42074
5	feature	1	18	acorn_red	17.2	0.6	-0.5	1107	1.33417
5	feature	1	19	acorn_blue	15.9	0.3	-0.9	5407	1.36015
5	feature	1	20	acorn_blue	13.2	0	-0.3	3669	2.76586
5	feature	1	21	acorn_blue	10.8	-0.3	1.4	3740	2.94109
5	feature	1	22	acorn_blue	7.6	-0.5	-1.7	6278	4.45533
5	feature	1	23	acorn_red	8.2	-0.5	-2.8	3466	1.253
5	feature	1	24	acorn_red	8	-0.5	-4.9	3784	2.1095
5	feature	1	25	acorn_blue	8.1	-0.3	-9.1	3367	4.20119
5	feature	1	26	acorn_blue	8.9	-0.2	-10.8	1491	1.87883
5	feature	1	27	acorn_red	9.1	-0.1	-12.5	3121	1.71172
5	feature	1	28	acorn_red	9.5	0.1	-14.6	1688	2.13776
5	feature	1	29	acorn_red	7.6	0.1	-15.3	6291	2.02485
5	feature	1	30	acorn_red	6.5	0.2	-16.2	2433	1.42127
5	feature	2	1	acorn_blue	-4	0.1	0.6	0	0
5	feature	2	2	acorn_red	-5.5	-0.2	-0.8	1650	2.05183
5	feature	2	3	acorn_red	-9.3	-0.4	-2.7	7317	4.24853
5	feature	2	4	acorn_red	-8.8	-0.3	-3.9	3249	1.3
5	feature	2	5	acorn_blue	-9.8	-0.2	-4.7	3190	1.28062
5	feature	2	6	acorn_blue	-9.2	-0.1	-5.9	3496	1.34164
5	feature	2	7	acorn_blue	-7.7	-0.2	-6.5	1499	1.61555
5	feature	2	8	acorn_red	-3.9	-0.1	-9.5	8283	4.84149
5	feature	2	9	acorn_blue	-1.8	-0.2	-9.3	3209	2.1095
5	feature	2	10	acorn_blue	3.3	-0.1	-9.2	4942	5.10098
5	feature	2	11	acorn_red	4.9	-0.1	-9.8	2767	1.7088
5	feature	2	12	acorn_blue	6.4	0	-12	2252	2.66271
5	feature	2	13	acorn_blue	5.8	0	-13.7	1798	1.80278
5	feature	2	14	acorn_red	4	0.1	-15.6	2134	2.61725
5	feature	2	15	acorn_blue	6.5	0.2	-16.2	5884	2.57099
5	feature	2	16	acorn_red	7.6	0.1	-15.3	3199	1.42127
5	feature	2	17	acorn_red	9.5	0.1	-14.6	3808	2.02485
5	feature	2	18	acorn_red	10.6	0	-13.7	2292	1.42127
5	feature	2	19	acorn_blue	13.2	0.1	-12.6	3534	2.82312
5	feature	2	20	acorn_blue	12.9	0	-11.7	4767	0.948683
5	feature	2	21	acorn_red	11.3	-0.2	-9.9	2017	2.40832
5	feature	2	22	acorn_blue	9.5	-0.3	-9	1667	2.01246
5	feature	2	23	acorn_red	10.6	-0.1	-11.8	6084	3.00832
5	feature	2	24	acorn_red	14.8	0.2	-9	8256	5.04777
5	feature	2	25	acorn_red	15.9	0.4	-7.8	3560	1.62788
5	feature	2	26	acorn_blue	16.2	0.5	-6.7	2202	1.14018
5	feature	2	27	acorn_blue	14.7	0.4	-3.6	5399	3.44384
5	feature	2	28	acorn_red	12.3	0	-3.3	5601	2.41868
5	feature	2	29	acorn_red	12.4	0	-2.2	3896	1.10454
5	feature	2	30	acorn_blue	10.8	-0.3	1.4	9138	3.93954
5	feature	3	1	acorn_red	-4	0.1	0.6	0	0
5	feature	3	2	acorn_blue	-5.3	-0.1	1.8	1768	1.76918
5	feature	3	3	acorn_red	-6.2	-0.3	2.9	1199	1.42127
5	feature	3	4	acorn_red	-5.9	-0.5	5.4	6450	2.51794
5	feature	3	5	acorn_blue	-5.2	-0.5	7.4	2833	2.11896
5	feature	3	6	acorn_blue	-6.9	-0.3	7.7	4267	1.72627
5	feature	3	7	acorn_red	-8.6	-0.2	9.3	3531	2.33452
5	feature	3	8	acorn_blue	-11	0	8.9	3836	2.43311
5	feature	3	9	acorn_blue	-14.4	0.1	6.6	4501	4.10488
5	feature	3	10	acorn_blue	-15.2	0.1	3	5283	3.68782
5	feature	3	11	acorn_red	-18.3	0.4	4.1	5534	3.28938
5	feature	3	12	acorn_blue	-18	0.4	-1.3	7227	5.40833
5	feature	3	13	acorn_blue	-17.5	0.3	-3.3	1691	2.06155
5	feature	3	14	acorn_blue	-12.7	0	-6	5600	5.50727
5	feature	3	15	acorn_red	-9.8	-0.2	-4.7	5432	3.17805
5	feature	3	16	acorn_blue	-9.2	-0.1	-5.9	3750	1.34164
5	feature	3	17	acorn_blue	-8.1	-0.3	-5.3	3534	1.253
5	feature	3	18	acorn_red	-5.5	-0.2	-0.8	4283	5.19711
5	feature	3	19	acorn_blue	-2.8	0.4	-0.8	4318	2.7
5	feature	3	20	acorn_blue	-1.6	0.5	-1.5	5926	1.38924
5	feature	3	21	acorn_blue	-2.5	0.4	-1.9	5105	0.984886
5	feature	3	22	acorn_red	-1.2	0.4	-2.9	8820	1.64012
5	feature	3	23	acorn_blue	1.2	0	-4.5	2834	2.88444
5	feature	3	24	acorn_red	2.2	-0.2	-6.2	1650	1.97231
5	feature	3	25	acorn_red	2.6	-0.2	-10.5	3551	4.31856
5	feature	3	26	acorn_blue	4.9	-0.1	-9.8	5667	2.40416
5	feature	3	27	acorn_red	6.3	-0.2	-9.8	1957	1.4
5	feature	3	28	acorn_blue	9.5	-0.3	-9	3100	3.29848
5	feature	3	29	acorn_blue	10.6	-0.2	-10.5	5776	1.86011
5	feature	3	30	acorn_red	11.4	-0.1	-11.8	1216	1.52643
5	feature	4	1	acorn_blue	-4	0.1	0.6	0	0
5	feature	4	2	acorn_red	-4.4	0	2.4	4299	1.84391
5	feature	4	3	acorn_red	-6.2	-0.3	2.9	3703	1.86815
5	feature	4	4	acorn_blue	-6.7	-0.4	4.1	4165	1.3
5	feature	4	5	acorn_red	-5.9	-0.5	5.4	2601	1.52643
5	feature	4	6	acorn_red	-5.2	-0.5	7.4	2917	2.11896
5	feature	4	7	acorn_blue	-6.9	-0.3	7.7	6374	1.72627
5	feature	4	8	acorn_blue	-8.7	-0.2	7	1577	1.93132
5	feature	4	9	acorn_red	-11	0	8.9	4999	2.98329
5	feature	4	10	acorn_blue	-12.6	0.1	9.8	1551	1.83576
5	feature	4	11	acorn_blue	-13.7	0.1	9.1	3232	1.30384
5	feature	4	12	acorn_red	-12.1	-0.1	5.9	5759	3.57771
5	feature	4	13	acorn_blue	-3.9	-0.4	5.5	8732	8.20975
5	feature	4	14	acorn_red	-1	0.1	4	2769	3.26497
5	feature	4	15	acorn_red	0.1	0.1	4.1	2211	1.10454
5	feature	4	16	acorn_blue	-0.3	-0.2	5.6	4048	1.55242
5	feature	4	17	acorn_blue	-1.7	-0.4	6.4	1483	1.61245
5	feature	4	18	acorn_red	-1.6	-0.5	7.7	4376	1.30384
5	feature	4	19	acorn_blue	-2	-0.3	10.7	2525	3.02655
5	feature	4	20	acorn_red	-0.9	0.1	14.1	4407	3.57351
5	feature	4	21	acorn_red	-0.7	0.5	18.6	4251	4.50444
5	feature	4	22	acorn_red	-6.1	0.3	16.6	14177	5.75847
5	feature	4	23	acorn_blue	-7	0.2	16.1	801	1.02956
5	feature	4	24	acorn_red	-12	0.3	13.8	8348	5.50364
5	feature	4	25	acorn_blue	-12.5	0	7.5	9901	6.31981
5	feature	4	26	acorn_red	-15.2	0.1	3	4517	5.24786
5	feature	4	27	acorn_blue	-17	0.3	2.4	6884	1.89737
5	feature	4	28	acorn_red	-15	0.2	-3.7	6300	6.4195
5	feature	4	29	acorn_blue	-15.4	0.2	-5.1	2808	1.45602
5	feature	4	30	acorn_blue	-12.7	0	-6	5575	2.84605
5	feature	5	1	acorn_red	-5.3	-0.1	1.8	0	0
5	feature	5	2	acorn_blue	-6.2	-0.3	2.9	2967	1.42127
5	feature	5	3	acorn_blue	-7.6	-0.4	6	4834	3.40147
5	feature	5	4	acorn_blue	-8.6	-0.2	9.3	4000	3.44819
5	feature	5	5	acorn_blue	-7.9	-0.1	11.9	2133	2.69258
5	feature	5	6	acorn_red	-6.2	0	13.5	5500	2.33452
5	feature	5	7	acorn_red	-7	0.2	16.1	6369	2.72029
5	feature	5	8	acorn_blue	0.5	0.1	12.9	14934	8.15414
5	feature	5	9	acorn_red	1.5	0.3	14.6	4866	1.97231
5	feature	5	10	acorn_blue	0.8	0.5	17.1	2150	2.59615
5	feature	5	11	acorn_blue	-0.7	0.5	18.6	1791	2.12132
5	feature	5	12	acorn_blue	3.6	0.5	18.4	6994	4.30465
5	feature	5	13	acorn_red	6	0.5	16.3	4949	3.18904
5	feature	5	14	acorn_blue	7.8	0.3	13.3	5734	3.49857
5	feature	5	15	acorn_red	6	0.1	12.7	1884	1.89737
5	feature	5	16	acorn_blue	4.7	-0.1	11.5	1439	1.76918
5	feature	5	17	acorn_blue	2.7	0	11.7	4310	2.00998
5	feature	5	18	acorn_red	6.4	-0.1	10.9	7851	3.7855
5	feature	5	19	acorn_blue	8.5	-0.1	7.8	3301	3.74433
5	feature	5	20	acorn_red	9.6	0.2	9.3	4433	1.86011
5	feature	5	21	acorn_blue	8.8	0.1	11.4	3983	2.24722
5	feature	5	22	acorn_red	10.4	0.3	12.2	5823	1.78885
5	feature	5	23	acorn_blue	11.3	0.1	7.5	6428	4.78539
5	feature	5	24	acorn_red	11.4	0	5.9	1300	1.60312
5	feature	5	25	acorn_blue	10.5	-0.1	3.4	2200	2.65707
5	feature	5	26	acorn_red	10.3	-0.3	2.3	2373	1.11803
5	feature	5	27	acorn_red	10	-0.4	0.5	1477	1.82483
5	feature	5	28	acorn_blue	9.4	-0.4	-1.6	1801	2.18403
5	feature	5	29	acorn_blue	7.6	-0.5	-1.7	4100	1.80278
5	feature	5	30	acorn_red	6.8	-0.6	-3.3	3717	1.78885
5	conjunction	2	1	acorn_blue	-4.4	0	2.4	0	0
5	conjunction	2	2	acorn_blue	-5.3	-0.1	1.8	3118	1.08167
5	conjunction	2	3	acorn_blue	-6.2	-0.3	2.9	4405	1.42127
5	conjunction	2	4	acorn_blue	-5.9	-0.5	5.4	4095	2.51794
5	conjunction	2	5	acorn_blue	-7.6	-0.4	6	6413	1.80278
5	conjunction	2	6	acorn_blue	-8.7	-0.2	7	1370	1.48661
5	conjunction	2	7	walnut_red	-8.6	-0.2	9.3	2100	2.30217
5	conjunction	2	8	walnut_red	-11	0	8.9	9418	2.43311
5	conjunction	2	9	walnut_red	-16	0.2	5.4	5418	6.10328
5	conjunction	2	10	acorn_blue	-17	0.3	2.4	2615	3.16228
5	conjunction	2	11	acorn_blue	-18	0.4	-1.3	3068	3.83275
5	conjunction	2	12	acorn_blue	-17.5	0.3	-3.3	1850	2.06155
5	conjunction	2	13	walnut_red	-16	0.3	-6.3	6184	3.3541
5	conjunction	2	14	acorn_blue	-10.6	-0.2	-7	9684	5.44518
5	conjunction	2	15	walnut_red	-9.2	-0.1	-5.9	2733	1.78045
5	conjunction	2	16	walnut_red	-8.9	-0.1	-7.2	4500	1.33417
5	conjunction	2	17	walnut_red	-7.1	-0.2	-9.4	3501	2.84253
5	conjunction	2	18	walnut_red	-5.8	-0.1	-12.7	4316	3.54683
5	conjunction	2	19	walnut_red	-6.6	0.3	-16.5	3041	3.8833
5	conjunction	2	20	acorn_blue	0.8	0.2	-17	8943	7.41687
5	conjunction	2	21	acorn_blue	2.4	0.3	-17.8	3050	1.78885
5	conjunction	2	22	walnut_red	3.7	0.3	-17.8	3783	1.3
5	conjunction	2	23	walnut_red	5.3	0.2	-17	1700	1.78885
5	conjunction	2	24	walnut_red	6.5	0.2	-16.2	1151	1.44222
5	conjunction	2	25	walnut_red	9.1	-0.1	-12.5	7017	4.52217
5	conjunction	2	26	acorn_blue	10.6	0	-13.7	5325	1.92094
5	conjunction	2	27	walnut_red	10.6	-0.1	-11.8	7159	1.9
5	conjunction	2	28	walnut_red	10.6	-0.2	-10.5	2567	1.3
5	conjunction	2	29	walnut_red	11.3	-0.2	-9.9	2985	0.921954
5	conjunction	2	30	walnut_red	9.5	-0.3	-9	6048	2.01246
5	conjunction	3	1	walnut_red	-4	0.1	0.6	0	0
5	conjunction	3	2	acorn_blue	-5.3	-0.1	1.8	3166	1.76918
5	conjunction	3	3	walnut_red	-6.2	-0.3	2.9	1102	1.42127
5	conjunction	3	4	walnut_red	-6.7	-0.4	4.1	1132	1.3
5	conjunction	3	5	acorn_blue	-7.6	-0.4	6	1567	2.10238
5	conjunction	3	6	acorn_blue	-6.9	-0.3	7.7	3901	1.83848
5	conjunction	3	7	acorn_blue	-3	-0.5	6.9	6683	3.98121
5	conjunction	3	8	walnut_red	-1.6	-0.5	7.7	3118	1.61245
5	conjunction	3	9	acorn_blue	-2	-0.3	10.7	4283	3.02655
5	conjunction	3	10	walnut_red	-4.9	-0.1	11.5	5532	3.00832
5	conjunction	3	11	acorn_blue	-6.2	-0.1	10	5552	1.98494
5	conjunction	3	12	walnut_red	-8.6	-0.2	9.3	2833	2.5
5	conjunction	3	13	acorn_blue	-3.3	-0.4	9.2	11151	5.30094
5	conjunction	3	14	walnut_red	-0.3	-0.2	5.6	6383	4.68615
5	conjunction	3	15	walnut_red	-1	0.1	4	3518	1.74642
5	conjunction	3	16	walnut_red	0.1	0.1	4.1	9032	1.10454
5	conjunction	3	17	walnut_red	0.6	0.5	3	4831	1.2083
5	conjunction	3	18	walnut_red	2.3	0.5	2.5	1722	1.772
5	conjunction	3	19	acorn_blue	3.9	0.1	3	3484	1.67631
5	conjunction	3	20	walnut_red	4.3	-0.1	3.9	2471	0.984886
5	conjunction	3	21	walnut_red	5	-0.4	5.1	1344	1.38924
5	conjunction	3	22	walnut_red	6.3	-0.4	5.4	3550	1.33417
5	conjunction	3	23	acorn_blue	8.5	-0.1	7.8	4866	3.25576
5	conjunction	3	24	acorn_blue	8.1	0	10.2	6818	2.43311
5	conjunction	3	25	acorn_blue	6.4	-0.1	10.9	3150	1.83848
5	conjunction	3	26	walnut_red	2.7	0	11.7	4184	3.7855
5	conjunction	3	27	acorn_blue	1.8	-0.4	7.5	8534	4.29535
5	conjunction	3	28	walnut_red	10.3	-0.3	2.3	10018	9.96444
5	conjunction	3	29	walnut_red	10.8	-0.3	1.4	2333	1.02956
5	conjunction	3	30	walnut_red	12.1	-0.1	0.7	2750	1.47648
5	conjunction	4	1	acorn_blue	11.4	0	5.9	0	0
5	conjunction	4	2	walnut_red	10.5	-0.1	3.4	3311	2.65707
5	conjunction	4	3	acorn_blue	10.3	-0.3	2.3	2083	1.11803
5	conjunction	4	4	walnut_red	6.3	-0.3	0	5550	4.61411
5	conjunction	4	5	acorn_blue	5.6	-0.2	-1.4	2967	1.56525
5	conjunction	4	6	walnut_red	8	-0.5	-4.9	6784	4.24382
5	conjunction	4	7	acorn_blue	8.1	-0.3	-9.1	6016	4.20119
5	conjunction	4	8	walnut_red	9.5	-0.3	-9	4308	1.40357
5	conjunction	4	9	acorn_blue	11.4	-0.1	-11.8	6676	3.38378
5	conjunction	4	10	walnut_red	10.6	0	-13.7	3025	2.06155
5	conjunction	4	11	walnut_red	9.5	0.1	-14.6	1193	1.42127
5	conjunction	4	12	walnut_red	7.6	0.1	-15.3	1617	2.02485
5	conjunction	4	13	walnut_red	5.3	0.2	-17	5250	2.86007
5	conjunction	4	14	walnut_red	3.6	0.2	-16.7	3300	1.72627
5	conjunction	4	15	walnut_red	3.7	0.3	-17.8	4067	1.10454
5	conjunction	4	16	acorn_blue	2.4	0.3	-17.8	4133	1.3
5	conjunction	4	17	acorn_blue	1.2	0.3	-18.6	2535	1.44222
5	conjunction	4	18	walnut_red	-6.6	0.3	-16.5	11884	8.07775
5	conjunction	4	19	acorn_blue	-7.4	0.2	-15.6	2649	1.20416
5	conjunction	4	20	acorn_blue	-6.9	0.1	-13.9	2866	1.772
5	conjunction	4	21	acorn_blue	-5.8	-0.1	-12.7	1334	1.62788
5	conjunction	4	22	walnut_red	-4.8	-0.1	-11.1	2584	1.8868
5	conjunction	4	23	walnut_red	-3	-0.1	-11.2	4483	1.80278
5	conjunction	4	24	walnut_red	-1.5	0	-12	1534	1.7
5	conjunction	4	25	acorn_blue	-3.9	-0.1	-9.5	7500	3.46554
5	conjunction	4	26	acorn_blue	-6.1	-0.3	-10.1	1951	2.28035
5	conjunction	4	27	acorn_blue	-7.2	-0.3	-8.2	7708	2.19545
5	conjunction	4	28	acorn_blue	-8.8	-0.3	-3.9	11075	4.58803
5	conjunction	4	29	walnut_red	-5	-0.1	-1.8	7175	4.34166
5	conjunction	4	30	acorn_blue	-2.5	0.4	-1.9	9826	2.502
5	conjunction	5	1	acorn_blue	-4.4	0	2.4	0	0
5	conjunction	5	2	walnut_red	-6.2	-0.3	2.9	2610	1.86815
5	conjunction	5	3	acorn_blue	-5.3	-0.1	1.8	4240	1.42127
5	conjunction	5	4	walnut_red	-5.5	-0.2	-0.8	3616	2.60768
5	conjunction	5	5	walnut_red	-8.8	-0.3	-3.9	3701	4.52769
5	conjunction	5	6	walnut_red	-9.8	-0.2	-4.7	2366	1.28062
5	conjunction	5	7	acorn_blue	-11.3	-0.1	-4.3	3133	1.55242
5	conjunction	5	8	walnut_red	-18	0.4	-1.3	7252	7.34098
5	conjunction	5	9	acorn_blue	-17	0.3	2.4	11050	3.83275
5	conjunction	5	10	acorn_blue	-16.4	0.3	7.5	6417	5.13517
5	conjunction	5	11	walnut_red	-12.1	-0.1	5.9	8934	4.58803
5	conjunction	5	12	walnut_red	-5.9	-0.5	5.4	6266	6.22013
5	conjunction	5	13	walnut_red	-3.9	-0.4	5.5	1651	2.0025
5	conjunction	5	14	acorn_blue	-1.7	-0.4	6.4	1842	2.37697
5	conjunction	5	15	acorn_blue	0.1	-0.4	7.1	1581	1.93132
5	conjunction	5	16	walnut_red	1.8	-0.4	7.5	1320	1.74642
5	conjunction	5	17	acorn_blue	4	-0.5	7	2908	2.2561
5	conjunction	5	18	walnut_red	5	-0.4	7.6	2566	1.16619
5	conjunction	5	19	walnut_red	9.6	0.2	9.3	3985	4.90408
5	conjunction	5	20	walnut_red	13.4	0.2	8.2	3199	3.95601
5	conjunction	5	21	acorn_blue	17.4	0.4	5.2	5027	5
5	conjunction	5	22	acorn_blue	16.9	0.4	0.8	9707	4.42832
5	conjunction	5	23	walnut_red	15.9	0.3	-0.9	1600	1.97231
5	conjunction	5	24	acorn_blue	14	0.2	-5.3	7767	4.7927
5	conjunction	5	25	acorn_blue	14.2	0.1	-6.8	1217	1.51327
5	conjunction	5	26	walnut_red	13.5	0.1	-7.7	5109	1.14018
5	conjunction	5	27	acorn_blue	14.8	0.2	-9	7214	1.83848
5	conjunction	5	28	walnut_red	16.2	0.5	-6.7	7703	2.69258
5	conjunction	5	29	walnut_red	17.6	0.6	-2.3	8701	4.61736
5	conjunction	5	30	walnut_red	13.2	0	-0.3	7298	4.83322
5	conjunction	6	1	walnut_red	-4	0.1	0.6	0	0
5	conjunction	6	2	acorn_blue	-5.3	-0.1	1.8	3172	1.76918
5	conjunction	6	3	acorn_blue	-6.2	-0.3	2.9	1143	1.42127
5	conjunction	6	4	walnut_red	-8.7	-0.2	7	6701	4.80208
5	conjunction	6	5	acorn_blue	-8.6	-0.2	9.3	5300	2.30217
5	conjunction	6	6	acorn_blue	-9.3	-0.1	10.9	2950	1.74642
5	conjunction	6	7	acorn_blue	-10.6	0.1	13.6	4068	2.99666
5	conjunction	6	8	walnut_red	-12	0.3	13.8	2700	1.41421
5	conjunction	6	9	walnut_red	-13.7	0.1	9.1	11916	4.998
5	conjunction	6	10	acorn_blue	-14.4	0.1	6.6	2684	2.59615
5	conjunction	6	11	acorn_blue	-18.3	0.4	4.1	5797	4.63249
5	conjunction	6	12	walnut_red	-18	0.4	-1.3	6138	5.40833
5	conjunction	6	13	acorn_blue	-13	0	-4.5	6041	5.93633
5	conjunction	6	14	walnut_red	-12.7	0	-6	2960	1.52971
5	conjunction	6	15	walnut_red	-5.8	-0.1	-12.7	9234	9.61769
5	conjunction	6	16	acorn_blue	-3	-0.1	-11.2	5199	3.17648
5	conjunction	6	17	walnut_red	-1.8	-0.2	-9.3	3773	2.24722
5	conjunction	6	18	acorn_blue	-1	-0.4	-6.4	3750	3.00832
5	conjunction	6	19	acorn_blue	-0.3	-0.2	-5.1	2267	1.47648
5	conjunction	6	20	walnut_red	-1.2	0.4	-2.9	2111	2.37697
5	conjunction	6	21	walnut_red	-1.6	0.5	-1.5	3367	1.45602
5	conjunction	6	22	walnut_red	-2.8	0.4	-0.8	2468	1.38924
5	conjunction	6	23	acorn_blue	-4.4	0	2.4	4466	3.57771
5	conjunction	6	24	acorn_blue	-3.9	-0.4	5.5	4833	3.14006
5	conjunction	6	25	walnut_red	-2	-0.3	5.4	4157	1.90263
5	conjunction	6	26	walnut_red	-1	0.1	4	2377	1.72047
5	conjunction	6	27	walnut_red	0.1	0.1	4.1	3016	1.10454
5	conjunction	6	28	walnut_red	0.6	0.5	3	5184	1.2083
5	conjunction	6	29	walnut_red	3.6	0.3	1.9	7851	3.19531
5	conjunction	6	30	walnut_red	4.7	0.1	1.5	2966	1.17047
6	feature	1	1	acorn_red	-4	0.1	0.6	0	0
6	feature	1	2	acorn_blue	-2.6	-0.3	-5.6	8174	6.3561
6	feature	1	3	acorn_red	-1	-0.4	-6.4	1502	1.78885
6	feature	1	4	acorn_blue	2.2	-0.2	-6.2	2915	3.20624
6	feature	1	5	acorn_blue	6.2	-0.6	-4.6	5217	4.30813
6	feature	1	6	acorn_red	8.2	-0.5	-2.8	2067	2.69072
6	feature	1	7	acorn_red	9.4	-0.4	-1.6	8786	1.69706
6	feature	1	8	acorn_blue	7.6	-0.5	-1.7	5366	1.80278
6	feature	1	9	acorn_blue	2.4	0.6	0.6	13792	5.68595
6	feature	1	10	acorn_red	3.6	0.3	1.9	2342	1.76918
6	feature	1	11	acorn_blue	4	-0.5	7	8052	5.11566
6	feature	1	12	acorn_red	4.7	-0.3	10.2	3582	3.27567
6	feature	1	13	acorn_red	2.8	-0.2	10.3	4044	1.90263
6	feature	1	14	acorn_blue	-1.7	-0.4	6.4	8846	5.95483
6	feature	1	15	acorn_red	-2	-0.3	5.4	4026	1.04403
6	feature	1	16	acorn_blue	-1	0.1	4	1735	1.72047
6	feature	1	17	acorn_red	0.6	0.5	3	2534	1.8868
6	feature	1	18	acorn_blue	2.3	0.5	2.5	1471	1.772
6	feature	1	19	acorn_blue	3.9	0.1	3	4496	1.67631
6	feature	1	20	acorn_red	6.3	-0.4	5.4	5500	3.39411
6	feature	1	21	acorn_red	7.4	-0.2	8.2	7650	3.00832
6	feature	1	22	acorn_blue	13.4	0.2	8.2	10218	6
6	feature	1	23	acorn_red	15.9	0.4	9.9	4417	3.02324
6	feature	1	24	acorn_red	15.8	0.3	7.2	7125	2.70185
6	feature	1	25	acorn_red	17.4	0.4	5.2	9995	2.56125
6	feature	1	26	acorn_blue	15.4	0.2	2.7	9409	3.20156
6	feature	1	27	acorn_red	14.1	0	3	2074	1.33417
6	feature	1	28	acorn_red	13.4	0	1.6	4615	1.56525
6	feature	1	29	acorn_red	12.1	-0.1	0.7	2417	1.58114
6	feature	1	30	acorn_blue	12.4	0	-2.2	10801	2.91548
6	feature	2	1	acorn_red	-4	0.1	0.6	0	0
6	feature	2	2	acorn_blue	-9.3	-0.4	-2.7	7900	6.2434
6	feature	2	3	acorn_blue	-9.8	-0.2	-4.7	4967	2.06155
6	feature	2	4	acorn_red	-8.8	-0.3	-3.9	4333	1.28062
6	feature	2	5	acorn_red	-5	-0.1	-1.8	9268	4.34166
6	feature	2	6	acorn_red	-11.3	-0.1	-4.3	11035	6.77791
6	feature	2	7	acorn_red	-12.7	0	-6	3382	2.20227
6	feature	2	8	acorn_blue	-16	0.3	-6.3	5150	3.31361
6	feature	2	9	acorn_red	-15.4	0.2	-5.1	4868	1.34164
6	feature	2	10	acorn_red	-13	0	-4.5	5717	2.47386
6	feature	2	11	acorn_red	-11.9	-0.1	-2	3389	2.7313
6	feature	2	12	acorn_red	-6.9	-0.3	7.7	23229	10.9128
6	feature	2	13	acorn_red	-5.2	-0.5	7.4	5600	1.72627
6	feature	2	14	acorn_blue	-3	-0.5	6.9	5768	2.2561
6	feature	2	15	acorn_blue	-1.6	-0.5	7.7	4307	1.61245
6	feature	2	16	acorn_blue	-2	-0.3	10.7	6992	3.02655
6	feature	2	17	acorn_blue	-3.3	-0.4	9.2	5135	1.98494
6	feature	2	18	acorn_blue	-6.2	-0.1	10	6767	3.00832
6	feature	2	19	acorn_red	-4.9	-0.1	11.5	5016	1.98494
6	feature	2	20	acorn_blue	-6.2	0	13.5	4934	2.38537
6	feature	2	21	acorn_blue	-7	0.2	16.1	4034	2.72029
6	feature	2	22	acorn_blue	-6.1	0.3	16.6	5516	1.02956
6	feature	2	23	acorn_red	-1.8	0.3	16.7	6983	4.30116
6	feature	2	24	acorn_red	1.5	0.3	14.6	5436	3.91152
6	feature	2	25	acorn_blue	4.7	-0.1	11.5	8199	4.45533
6	feature	2	26	acorn_red	6.4	-0.1	10.9	5601	1.80278
6	feature	2	27	acorn_blue	7.4	-0.2	8.2	3866	2.87924
6	feature	2	28	acorn_red	8.5	-0.1	7.8	5001	1.17047
6	feature	2	29	acorn_red	10.4	0.3	12.2	6433	4.7927
6	feature	2	30	acorn_red	14.5	0.4	11.6	6518	4.14367
6	feature	3	1	acorn_blue	-4	0.1	0.6	0	0
6	feature	3	2	acorn_blue	-5.5	-0.2	-0.8	3985	2.05183
6	feature	3	3	acorn_blue	-9.3	-0.4	-2.7	4566	4.24853
6	feature	3	4	acorn_red	-11.3	-0.1	-4.3	5341	2.56125
6	feature	3	5	acorn_red	-13	0	-4.5	3693	1.71172
6	feature	3	6	acorn_blue	-15.4	0.2	-5.1	4133	2.47386
6	feature	3	7	acorn_blue	-17.5	0.3	-3.3	8541	2.76586
6	feature	3	8	acorn_red	-11.7	-0.3	3.6	10319	9.01388
6	feature	3	9	acorn_red	-7.6	-0.4	6	4742	4.75079
6	feature	3	10	acorn_blue	-6.9	-0.3	7.7	2667	1.83848
6	feature	3	11	acorn_blue	-5.2	-0.5	7.4	4583	1.72627
6	feature	3	12	acorn_blue	-3.9	-0.4	5.5	4439	2.30217
6	feature	3	13	acorn_red	-2	-0.3	5.4	2545	1.90263
6	feature	3	14	acorn_red	-0.3	-0.2	5.6	2384	1.71172
6	feature	3	15	acorn_red	0.1	0.1	4.1	5228	1.55242
6	feature	3	16	acorn_red	-1	0.1	4	4905	1.10454
6	feature	3	17	acorn_red	-1.6	-0.5	7.7	14001	3.74833
6	feature	3	18	acorn_red	0.5	0.1	12.9	11735	5.60803
6	feature	3	19	acorn_blue	1.5	0.3	14.6	2706	1.97231
6	feature	3	20	acorn_red	0.8	0.5	17.1	3426	2.59615
6	feature	3	21	acorn_red	-0.9	0.1	14.1	14822	3.44819
6	feature	3	22	acorn_red	-2	-0.3	10.7	4847	3.57351
6	feature	3	23	acorn_blue	-4.9	-0.1	11.5	4666	3.00832
6	feature	3	24	acorn_blue	-6.2	0	13.5	2817	2.38537
6	feature	3	25	acorn_red	-4.5	0	15.6	4785	2.70185
6	feature	3	26	acorn_red	-6.2	-0.1	10	11917	5.85235
6	feature	3	27	acorn_blue	-5.9	-0.5	5.4	6650	4.60977
6	feature	3	28	acorn_red	-6.2	-0.3	2.9	5850	2.51794
6	feature	3	29	acorn_red	-13.4	0	3.5	9283	7.22496
6	feature	3	30	acorn_blue	-15.2	0.1	3	2759	1.86815
6	feature	4	1	acorn_red	-4	0.1	0.6	0	0
6	feature	4	2	acorn_red	-5.5	-0.2	-0.8	4317	2.05183
6	feature	4	3	acorn_blue	-8.1	-0.3	-5.3	7265	5.19711
6	feature	4	4	acorn_red	-7.7	-0.2	-6.5	6600	1.26491
6	feature	4	5	acorn_blue	-8.9	-0.1	-7.2	7221	1.38924
6	feature	4	6	acorn_red	-10.6	-0.2	-7	3598	1.71172
6	feature	4	7	acorn_blue	-13	0	-4.5	5417	3.46554
6	feature	4	8	acorn_red	-15	0.2	-3.7	1566	2.15407
6	feature	4	9	acorn_blue	-17.5	0.3	-3.3	3284	2.5318
6	feature	4	10	acorn_blue	-16.8	0.3	-7.8	11234	4.55412
6	feature	4	11	acorn_blue	-15.4	0.2	-9.6	6617	2.28035
6	feature	4	12	acorn_red	-11.8	0.2	-13.1	14268	5.02096
6	feature	4	13	acorn_red	-9.4	0	-12.5	5233	2.47386
6	feature	4	14	acorn_red	-6.9	0.1	-13.9	5101	2.86531
6	feature	4	15	acorn_blue	-6.1	-0.3	-10.1	14249	3.8833
6	feature	4	16	acorn_red	-1.8	-0.2	-9.3	8302	4.37379
6	feature	4	17	acorn_blue	-1.5	0	-12	4182	2.71662
6	feature	4	18	acorn_red	-2.1	0.2	-13.9	5102	1.99249
6	feature	4	19	acorn_blue	1.2	0.3	-18.6	9533	5.74282
6	feature	4	20	acorn_blue	3.7	0.3	-17.8	13438	2.62488
6	feature	4	21	acorn_red	5.3	0.2	-17	4680	1.78885
6	feature	4	22	acorn_red	3.6	0.2	-16.7	7251	1.72627
6	feature	4	23	acorn_red	4	0.1	-15.6	4782	1.17047
6	feature	4	24	acorn_red	5.8	0	-13.7	2826	2.61725
6	feature	4	25	acorn_blue	5	0	-11.8	3476	2.06155
6	feature	4	26	acorn_red	3.3	-0.1	-9.2	7367	3.10644
6	feature	4	27	acorn_blue	6.2	-0.6	-4.6	7617	5.43783
6	feature	4	28	acorn_red	6.8	-0.6	-3.3	2370	1.43178
6	feature	4	29	acorn_red	6.3	-0.4	5.4	13269	8.71436
6	feature	4	30	acorn_blue	4	-0.5	7	4227	2.80179
6	feature	5	1	acorn_blue	-4	0.1	0.6	0	0
6	feature	5	2	acorn_red	-5.5	-0.2	-0.8	6950	2.05183
6	feature	5	3	acorn_blue	-5	-0.1	-1.8	4917	1.11803
6	feature	5	4	acorn_blue	-2.6	-0.3	-5.6	8152	4.49444
6	feature	5	5	acorn_blue	-1	-0.4	-6.4	1466	1.78885
6	feature	5	6	acorn_red	0.7	-0.3	-6.4	3051	1.7
6	feature	5	7	acorn_red	1.2	0	-4.5	4316	1.96469
6	feature	5	8	acorn_red	1.8	0.3	-2.7	3532	1.89737
6	feature	5	9	acorn_red	2.4	0.6	0.6	4735	3.3541
6	feature	5	10	acorn_blue	3.6	0.3	1.9	2699	1.76918
6	feature	5	11	acorn_blue	4	-0.5	7	9968	5.11566
6	feature	5	12	acorn_red	5	-0.4	7.6	3734	1.16619
6	feature	5	13	acorn_blue	6.4	-0.1	10.9	3999	3.58469
6	feature	5	14	acorn_red	8.1	0	10.2	6757	1.83848
6	feature	5	15	acorn_blue	8.8	0.1	11.4	8814	1.38924
6	feature	5	16	acorn_blue	3.8	0.5	16.5	12165	7.14213
6	feature	5	17	acorn_blue	2.6	0.4	15.8	2899	1.38924
6	feature	5	18	acorn_red	1.5	0.3	14.6	2369	1.62788
6	feature	5	19	acorn_blue	-1.8	0.3	16.7	10000	3.91152
6	feature	5	20	acorn_red	-4.5	0	15.6	3491	2.91548
6	feature	5	21	acorn_red	-6.2	0	13.5	2125	2.70185
6	feature	5	22	acorn_red	-6.2	-0.1	10	4200	3.5
6	feature	5	23	acorn_blue	-5.2	-0.5	7.4	4249	2.78568
6	feature	5	24	acorn_red	-5.9	-0.5	5.4	4485	2.11896
6	feature	5	25	acorn_red	-6.7	-0.4	4.1	4601	1.52643
6	feature	5	26	acorn_red	-9.3	-0.4	-2.7	10117	7.28011
6	feature	5	27	acorn_blue	-9.2	-0.1	-5.9	9601	3.20156
6	feature	5	28	acorn_red	-8.9	-0.1	-7.2	3324	1.33417
6	feature	5	29	acorn_blue	-10.6	-0.2	-7	5461	1.71172
6	feature	5	30	acorn_blue	-13	0	-4.5	4945	3.46554
6	conjunction	2	1	walnut_red	-4.4	0	2.4	0	0
6	conjunction	2	2	acorn_blue	-5.3	-0.1	1.8	2169	1.08167
6	conjunction	2	3	acorn_blue	-6.2	-0.3	2.9	5350	1.42127
6	conjunction	2	4	walnut_red	-6.7	-0.4	4.1	3041	1.3
6	conjunction	2	5	acorn_blue	-11.7	-0.3	3.6	8576	5.02494
6	conjunction	2	6	walnut_red	-12.1	-0.1	5.9	5417	2.33452
6	conjunction	2	7	walnut_red	-11	0	8.9	4634	3.19531
6	conjunction	2	8	walnut_red	-12.6	0.1	9.8	5668	1.83576
6	conjunction	2	9	walnut_red	-13.7	0.1	9.1	2816	1.30384
6	conjunction	2	10	acorn_blue	-13.2	0.2	11.8	5217	2.74591
6	conjunction	2	11	acorn_blue	-12	0.3	13.8	5267	2.33238
6	conjunction	2	12	acorn_blue	-7	0.2	16.1	8801	5.50364
6	conjunction	2	13	walnut_red	-6.1	0.3	16.6	4434	1.02956
6	conjunction	2	14	walnut_red	-4.5	0	15.6	1904	1.8868
6	conjunction	2	15	acorn_blue	-1.8	0.3	16.7	4563	2.91548
6	conjunction	2	16	walnut_red	0.8	0.5	17.1	6116	2.63059
6	conjunction	2	17	acorn_blue	-0.7	0.5	18.6	8248	2.12132
6	conjunction	2	18	walnut_red	-4.9	-0.1	11.5	13585	8.24924
6	conjunction	2	19	acorn_blue	-3.3	-0.4	9.2	4068	2.80179
6	conjunction	2	20	walnut_red	-1.6	-0.5	7.7	2317	2.26716
6	conjunction	2	21	acorn_blue	0.1	-0.4	7.1	2417	1.80278
6	conjunction	2	22	acorn_blue	4	-0.5	7	8693	3.90128
6	conjunction	2	23	acorn_blue	5	-0.4	7.6	957	1.16619
6	conjunction	2	24	acorn_blue	7.4	-0.2	8.2	3467	2.47386
6	conjunction	2	25	acorn_blue	8.5	-0.1	7.8	967	1.17047
6	conjunction	2	26	acorn_blue	6.3	-0.4	5.4	12932	3.25576
6	conjunction	2	27	walnut_red	4.3	-0.1	3.9	5821	2.5
6	conjunction	2	28	acorn_blue	2.3	0.5	2.5	4866	2.44131
6	conjunction	2	29	walnut_red	2.4	0.6	0.6	3515	1.90263
6	conjunction	2	30	acorn_blue	1.8	0.3	-2.7	5451	3.3541
6	conjunction	3	1	walnut_red	-5.3	-0.1	1.8	0	0
6	conjunction	3	2	acorn_blue	-6.2	-0.3	2.9	2817	1.42127
6	conjunction	3	3	walnut_red	-6.7	-0.4	4.1	1034	1.3
6	conjunction	3	4	acorn_blue	-7.6	-0.4	6	1600	2.10238
6	conjunction	3	5	walnut_red	-8.7	-0.2	7	2916	1.48661
6	conjunction	3	6	walnut_red	-8.6	-0.2	9.3	5157	2.30217
6	conjunction	3	7	walnut_red	-7.9	-0.1	11.9	5177	2.69258
6	conjunction	3	8	acorn_blue	-12	0.2	11.8	14101	4.10122
6	conjunction	3	9	acorn_blue	-13.2	0.2	11.8	984	1.2
6	conjunction	3	10	walnut_red	-15.8	0.2	10.5	2283	2.90689
6	conjunction	3	11	acorn_blue	-17	0.3	2.4	13200	8.18841
6	conjunction	3	12	acorn_blue	-13	0	-4.5	8325	7.97559
6	conjunction	3	13	walnut_red	-12.7	0	-6	2643	1.52971
6	conjunction	3	14	walnut_red	-9.4	0	-12.5	9507	7.28972
6	conjunction	3	15	acorn_blue	-9.1	0.2	-14	2611	1.52971
6	conjunction	3	16	walnut_red	-7.4	0.2	-15.6	10507	2.33452
6	conjunction	3	17	acorn_blue	-6.9	0.1	-13.9	8310	1.772
6	conjunction	3	18	acorn_blue	-5.8	-0.1	-12.7	3417	1.62788
6	conjunction	3	19	walnut_red	-6.1	-0.3	-10.1	5000	2.61725
6	conjunction	3	20	walnut_red	-7.1	-0.2	-9.4	2451	1.22066
6	conjunction	3	21	walnut_red	-7.2	-0.3	-8.2	3467	1.20416
6	conjunction	3	22	walnut_red	-7.7	-0.2	-6.5	5422	1.772
6	conjunction	3	23	acorn_blue	-9.2	-0.1	-5.9	4328	1.61555
6	conjunction	3	24	acorn_blue	-11.3	-0.1	-4.3	5217	2.64008
6	conjunction	3	25	acorn_blue	-17.5	0.3	-3.3	11444	6.28013
6	conjunction	3	26	acorn_blue	-11.7	-0.3	3.6	12823	9.01388
6	conjunction	3	27	acorn_blue	-6.9	-0.3	7.7	4817	6.31269
6	conjunction	3	28	walnut_red	-1.6	-0.5	7.7	9701	5.3
6	conjunction	3	29	acorn_blue	-1.7	-0.4	6.4	3817	1.30384
6	conjunction	3	30	acorn_blue	-1	0.1	4	4917	2.5
6	conjunction	4	1	acorn_blue	-4	0.1	0.6	0	0
6	conjunction	4	2	acorn_blue	-5.3	-0.1	1.8	4331	1.76918
6	conjunction	4	3	walnut_red	-6.2	-0.3	2.9	1031	1.42127
6	conjunction	4	4	walnut_red	-6.7	-0.4	4.1	1020	1.3
6	conjunction	4	5	walnut_red	-5.2	-0.5	7.4	7684	3.62491
6	conjunction	4	6	acorn_blue	-3.3	-0.4	9.2	4167	2.61725
6	conjunction	4	7	walnut_red	0.5	0.1	12.9	7651	5.30377
6	conjunction	4	8	walnut_red	-1.8	0.3	16.7	6362	4.44185
6	conjunction	4	9	acorn_blue	-6.2	0	13.5	10973	5.44059
6	conjunction	4	10	walnut_red	-10.6	0.1	13.6	7599	4.40114
6	conjunction	4	11	acorn_blue	-12	0.3	13.8	3168	1.41421
6	conjunction	4	12	walnut_red	-12	0.2	11.8	5649	2
6	conjunction	4	13	acorn_blue	-13.2	0.2	11.8	3234	1.2
6	conjunction	4	14	acorn_blue	-15.8	0.2	10.5	3835	2.90689
6	conjunction	4	15	walnut_red	-11	0	8.9	13499	5.05964
6	conjunction	4	16	walnut_red	-12.1	-0.1	5.9	5660	3.19531
6	conjunction	4	17	walnut_red	-16	0.2	5.4	4291	3.93192
6	conjunction	4	18	acorn_blue	-18.3	0.4	4.1	4825	2.64197
6	conjunction	4	19	acorn_blue	-17.5	0.3	-3.3	11859	7.44312
6	conjunction	4	20	walnut_red	-16.8	0.3	-7.8	7251	4.55412
6	conjunction	4	21	walnut_red	-12.7	0	-6	9395	4.47772
6	conjunction	4	22	walnut_red	-10.6	-0.2	-7	3222	2.32594
6	conjunction	4	23	acorn_blue	-13.9	0.2	-11.3	9784	5.42033
6	conjunction	4	24	acorn_blue	-11.8	0.2	-13.1	4751	2.76586
6	conjunction	4	25	walnut_red	-9.1	0.2	-14	6774	2.84605
6	conjunction	4	26	walnut_red	-6.9	0.1	-13.9	4600	2.20227
6	conjunction	4	27	acorn_blue	-5.8	-0.1	-12.7	4900	1.62788
6	conjunction	4	28	walnut_red	-6.6	0.3	-16.5	4327	3.8833
6	conjunction	4	29	walnut_red	-6.1	-0.3	-10.1	11982	6.4195
6	conjunction	4	30	walnut_red	-7.1	-0.2	-9.4	2968	1.22066
6	conjunction	5	1	acorn_blue	-4	0.1	0.6	0	0
6	conjunction	5	2	acorn_blue	-5.3	-0.1	1.8	4883	1.76918
6	conjunction	5	3	walnut_red	-6.2	-0.3	2.9	3051	1.42127
6	conjunction	5	4	acorn_blue	-6.7	-0.4	4.1	7600	1.3
6	conjunction	5	5	acorn_blue	-5.9	-0.5	5.4	4181	1.52643
6	conjunction	5	6	walnut_red	-5.2	-0.5	7.4	22870	2.11896
6	conjunction	5	7	walnut_red	-2	-0.3	10.7	10835	4.59674
6	conjunction	5	8	walnut_red	0.5	0.1	12.9	3474	3.33017
6	conjunction	5	9	acorn_blue	1.5	0.3	14.6	2515	1.97231
6	conjunction	5	10	walnut_red	0.8	0.5	17.1	7061	2.59615
6	conjunction	5	11	walnut_red	-0.7	0.5	18.6	5717	2.12132
6	conjunction	5	12	acorn_blue	-1.8	0.3	16.7	4156	2.19545
6	conjunction	5	13	walnut_red	-4.5	0	15.6	6011	2.91548
6	conjunction	5	14	acorn_blue	-6.1	0.3	16.6	3668	1.8868
6	conjunction	5	15	acorn_blue	-6.2	0	13.5	9401	3.10161
6	conjunction	5	16	walnut_red	-6.2	-0.1	10	5299	3.5
6	conjunction	5	17	acorn_blue	-6.9	-0.3	7.7	6491	2.40416
6	conjunction	5	18	acorn_blue	-8.6	-0.2	9.3	3394	2.33452
6	conjunction	5	19	walnut_red	-7.9	-0.1	11.9	4333	2.69258
6	conjunction	5	20	walnut_red	-10.6	0.1	13.6	4816	3.19061
6	conjunction	5	21	acorn_blue	-12.6	0.1	9.8	12376	4.29418
6	conjunction	5	22	acorn_blue	-12.5	0	7.5	4159	2.30217
6	conjunction	5	23	walnut_red	-12.1	-0.1	5.9	1333	1.64924
6	conjunction	5	24	acorn_blue	-14.4	0.1	6.6	5134	2.40416
6	conjunction	5	25	acorn_blue	-16.4	0.3	7.5	2633	2.19317
6	conjunction	5	26	walnut_red	-18.3	0.4	4.1	5769	3.89487
6	conjunction	5	27	walnut_red	-18	0.4	-1.3	4884	5.40833
6	conjunction	5	28	walnut_red	-11.7	-0.3	3.6	10482	7.98123
6	conjunction	5	29	walnut_red	-5.5	-0.2	-0.8	11334	7.60263
6	conjunction	5	30	acorn_blue	-2.8	0.4	-0.8	7300	2.7
6	conjunction	6	1	acorn_blue	-4	0.1	0.6	0	0
6	conjunction	6	2	walnut_red	-6.2	-0.3	2.9	8102	3.18277
6	conjunction	6	3	acorn_blue	-6.7	-0.4	4.1	3547	1.3
6	conjunction	6	4	walnut_red	-5.9	-0.5	5.4	2186	1.52643
6	conjunction	6	5	walnut_red	-3.3	-0.4	9.2	5783	4.60435
6	conjunction	6	6	walnut_red	-1.6	-0.5	7.7	4510	2.26716
6	conjunction	6	7	acorn_blue	-1.7	-0.4	6.4	5907	1.30384
6	conjunction	6	8	walnut_red	-1	0.1	4	3751	2.5
6	conjunction	6	9	walnut_red	-2.1	0.3	2.8	3550	1.62788
6	conjunction	6	10	acorn_blue	-2.9	0.3	1.7	2050	1.36015
6	conjunction	6	11	acorn_blue	0.6	0.5	3	14201	3.73363
6	conjunction	6	12	acorn_blue	2.4	0.6	0.6	8968	3
6	conjunction	6	13	walnut_red	4.7	0.1	1.5	5410	2.46982
6	conjunction	6	14	acorn_blue	6.3	-0.3	0	5272	2.19317
6	conjunction	6	15	walnut_red	6.8	-0.6	-3.3	6251	3.33766
6	conjunction	6	16	walnut_red	8	-0.5	-4.9	2283	2
6	conjunction	6	17	acorn_blue	10.9	-0.3	-7.6	5284	3.96232
6	conjunction	6	18	walnut_red	13.5	0.1	-7.7	4585	2.60192
6	conjunction	6	19	acorn_blue	14.8	0.2	-9	5466	1.83848
6	conjunction	6	20	acorn_blue	16.2	0.5	-6.7	8417	2.69258
6	conjunction	6	21	acorn_blue	17.6	0.6	-2.3	7901	4.61736
6	conjunction	6	22	walnut_red	15.9	0.3	-0.9	5501	2.20227
6	conjunction	6	23	acorn_blue	13.2	0	-0.3	3865	2.76586
6	conjunction	6	24	acorn_blue	13.4	0	1.6	7881	1.9105
6	conjunction	6	25	acorn_blue	14.1	0	3	3171	1.56525
6	conjunction	6	26	acorn_blue	15.4	0.2	2.7	3317	1.33417
6	conjunction	6	27	walnut_red	16.9	0.4	2.8	2565	1.50333
6	conjunction	6	28	walnut_red	15	0.2	1.3	6035	2.42074
6	conjunction	6	29	acorn_blue	10.3	-0.3	2.3	12584	4.80521
6	conjunction	6	30	walnut_red	14.3	0.2	5.5	9452	5.1225
7	feature	1	1	acorn_red	-4	0.1	0.6	0	0
7	feature	1	2	acorn_red	-5.3	-0.1	1.8	2400	1.76918
7	feature	1	3	acorn_blue	-5.9	-0.5	5.4	2999	3.64966
7	feature	1	4	acorn_red	-7.6	-0.4	6	2936	1.80278
7	feature	1	5	acorn_blue	-11.7	-0.3	3.6	5102	4.75079
7	feature	1	6	acorn_red	-13.4	0	3.5	3064	1.70294
7	feature	1	7	acorn_blue	-15.2	0.1	3	2749	1.86815
7	feature	1	8	acorn_blue	-18.3	0.4	4.1	6269	3.28938
7	feature	1	9	acorn_red	-15.8	0.2	10.5	12318	6.87095
7	feature	1	10	acorn_blue	-12	0.3	13.8	4167	5.03289
7	feature	1	11	acorn_red	-10.6	0.1	13.6	2285	1.41421
7	feature	1	12	acorn_red	-6.2	0	13.5	3547	4.40114
7	feature	1	13	acorn_blue	-4.5	0	15.6	4369	2.70185
7	feature	1	14	acorn_blue	-1.8	0.3	16.7	3399	2.91548
7	feature	1	15	acorn_red	0.8	0.5	17.1	2100	2.63059
7	feature	1	16	acorn_red	3.8	0.5	16.5	2417	3.05941
7	feature	1	17	acorn_red	4.7	0.3	14.7	3683	2.01246
7	feature	1	18	acorn_red	2.7	0	11.7	3001	3.60555
7	feature	1	19	acorn_blue	2.8	-0.2	10.3	3832	1.40357
7	feature	1	20	acorn_red	4	-0.5	7	3001	3.51141
7	feature	1	21	acorn_blue	5	-0.4	7.6	4450	1.16619
7	feature	1	22	acorn_blue	7.4	-0.2	8.2	3150	2.47386
7	feature	1	23	acorn_red	8.5	-0.1	7.8	918	1.17047
7	feature	1	24	acorn_red	11.3	0.1	7.5	2216	2.81603
7	feature	1	25	acorn_red	13.4	0.2	8.2	1671	2.21359
7	feature	1	26	acorn_blue	15.9	0.4	9.9	2413	3.02324
7	feature	1	27	acorn_blue	15.8	0.3	7.2	5633	2.70185
7	feature	1	28	acorn_red	14.3	0.2	5.5	4855	2.26716
7	feature	1	29	acorn_red	12.6	-0.1	4	3429	2.26716
7	feature	1	30	acorn_blue	10.3	-0.3	2.3	2450	2.86007
7	feature	2	1	acorn_red	-4.4	0	2.4	0	0
7	feature	2	2	acorn_red	-6.7	-0.4	4.1	3900	2.86007
7	feature	2	3	acorn_red	-7.6	-0.4	6	1716	2.10238
7	feature	2	4	acorn_red	-8.7	-0.2	7	2316	1.48661
7	feature	2	5	acorn_blue	-8.6	-0.2	9.3	5352	2.30217
7	feature	2	6	acorn_blue	-6.2	-0.1	10	2135	2.5
7	feature	2	7	acorn_red	-4.9	-0.1	11.5	3304	1.98494
7	feature	2	8	acorn_blue	-4.5	0	15.6	4878	4.11947
7	feature	2	9	acorn_red	-1.8	0.3	16.7	3819	2.91548
7	feature	2	10	acorn_blue	-0.9	0.1	14.1	4548	2.75136
7	feature	2	11	acorn_red	-2	-0.3	10.7	4700	3.57351
7	feature	2	12	acorn_red	-3	-0.5	6.9	4300	3.92938
7	feature	2	13	acorn_blue	-2	-0.3	5.4	2768	1.80278
7	feature	2	14	acorn_blue	0.1	0.1	4.1	1998	2.46982
7	feature	2	15	acorn_blue	0.6	0.5	3	2168	1.2083
7	feature	2	16	acorn_blue	2.3	0.5	2.5	3499	1.772
7	feature	2	17	acorn_red	5.8	-0.2	3.1	4767	3.55106
7	feature	2	18	acorn_blue	7.6	-0.5	-1.7	4985	5.1264
7	feature	2	19	acorn_red	8.2	-0.5	-2.8	2216	1.253
7	feature	2	20	acorn_blue	8	-0.5	-4.9	3367	2.1095
7	feature	2	21	acorn_blue	8.1	-0.3	-9.1	3300	4.20119
7	feature	2	22	acorn_red	9.5	-0.3	-9	3284	1.40357
7	feature	2	23	acorn_red	10.6	-0.2	-10.5	3202	1.86011
7	feature	2	24	acorn_red	11.4	-0.1	-11.8	1214	1.52643
7	feature	2	25	acorn_red	10.6	-0.1	-11.8	3901	0.8
7	feature	2	26	acorn_blue	10.6	0	-13.7	4518	1.9
7	feature	2	27	acorn_red	7.6	0.1	-15.3	6600	3.4
7	feature	2	28	acorn_red	6.5	0.2	-16.2	1133	1.42127
7	feature	2	29	acorn_blue	3.7	0.3	-17.8	4566	3.2249
7	feature	2	30	acorn_red	1.2	0.3	-18.6	2017	2.62488
7	feature	3	1	acorn_blue	-4.4	0	2.4	0	0
7	feature	3	2	acorn_red	-5.3	-0.1	1.8	3433	1.08167
7	feature	3	3	acorn_blue	-5.5	-0.2	-0.8	3451	2.60768
7	feature	3	4	acorn_red	-5	-0.1	-1.8	983	1.11803
7	feature	3	5	acorn_blue	-2.6	-0.3	-5.6	3651	4.49444
7	feature	3	6	acorn_red	-0.3	-0.2	-5.1	3782	2.35372
7	feature	3	7	acorn_blue	2.2	-0.2	-6.2	3652	2.7313
7	feature	3	8	acorn_red	2.8	0.1	-3.8	5301	2.47386
7	feature	3	9	acorn_red	1.8	0.3	-2.7	2580	1.48661
7	feature	3	10	acorn_red	2.4	0.6	0.6	4502	3.3541
7	feature	3	11	acorn_red	3.9	0.1	3	3200	2.83019
7	feature	3	12	acorn_red	6.3	-0.4	5.4	2917	3.39411
7	feature	3	13	acorn_red	7.4	-0.2	8.2	3650	3.00832
7	feature	3	14	acorn_blue	8.8	0.1	11.4	3734	3.49285
7	feature	3	15	acorn_blue	7.8	0.3	13.3	4033	2.14709
7	feature	3	16	acorn_red	3.8	0.5	16.5	6135	5.1225
7	feature	3	17	acorn_red	2.6	0.4	15.8	2799	1.38924
7	feature	3	18	acorn_blue	1.5	0.3	14.6	1351	1.62788
7	feature	3	19	acorn_blue	-1.8	0.3	16.7	6703	3.91152
7	feature	3	20	acorn_red	-6.1	0.3	16.6	4765	4.30116
7	feature	3	21	acorn_blue	-7	0.2	16.1	899	1.02956
7	feature	3	22	acorn_blue	-12	0.3	13.8	7935	5.50364
7	feature	3	23	acorn_blue	-12.6	0.1	9.8	3366	4.04475
7	feature	3	24	acorn_red	-12.5	0	7.5	1817	2.30217
7	feature	3	25	acorn_red	-12.1	-0.1	5.9	1333	1.64924
7	feature	3	26	acorn_red	-6.2	-0.3	2.9	5650	6.61891
7	feature	3	27	acorn_red	-5.2	-0.5	7.4	9850	4.60977
7	feature	3	28	acorn_blue	-3.3	-0.4	9.2	2602	2.61725
7	feature	3	29	acorn_red	-1.6	-0.5	7.7	4215	2.26716
7	feature	3	30	acorn_blue	-1.7	-0.4	6.4	2251	1.30384
7	feature	4	1	acorn_blue	-4	0.1	0.6	0	0
7	feature	4	2	acorn_red	-5.3	-0.1	1.8	1834	1.76918
7	feature	4	3	acorn_blue	-5.9	-0.5	5.4	4834	3.64966
7	feature	4	4	acorn_blue	-6.9	-0.3	7.7	1950	2.50799
7	feature	4	5	acorn_red	-9.3	-0.1	10.9	5316	4
7	feature	4	6	acorn_red	-7	0.2	16.1	4551	5.68595
7	feature	4	7	acorn_blue	-6.1	0.3	16.6	2453	1.02956
7	feature	4	8	acorn_blue	-4.5	0	15.6	2597	1.8868
7	feature	4	9	acorn_red	1.5	0.3	14.6	6204	6.08276
7	feature	4	10	acorn_red	2.6	0.4	15.8	2717	1.62788
7	feature	4	11	acorn_blue	3.8	0.5	16.5	2363	1.38924
7	feature	4	12	acorn_blue	4.7	0.3	14.7	4802	2.01246
7	feature	4	13	acorn_blue	4.7	-0.1	11.5	2499	3.2
7	feature	4	14	acorn_red	4.7	-0.3	10.2	1083	1.3
7	feature	4	15	acorn_blue	5	-0.4	5.1	4067	5.10882
7	feature	4	16	acorn_blue	3.6	0.3	1.9	3917	3.49285
7	feature	4	17	acorn_blue	2.3	0.5	2.5	3266	1.43178
7	feature	4	18	acorn_red	-1.7	-0.4	6.4	7117	5.58659
7	feature	4	19	acorn_blue	-1.6	-0.5	7.7	1467	1.30384
7	feature	4	20	acorn_red	-3.3	-0.4	9.2	3732	2.26716
7	feature	4	21	acorn_red	-3	-0.5	6.9	4319	2.31948
7	feature	4	22	acorn_blue	-3.9	-0.4	5.5	3117	1.66433
7	feature	4	23	acorn_red	-8.7	-0.2	7	5086	5.02892
7	feature	4	24	acorn_blue	-13.2	0.2	11.8	7281	6.57951
7	feature	4	25	acorn_red	-12	0.3	13.8	4049	2.33238
7	feature	4	26	acorn_red	-6.2	0	13.5	5535	5.80775
7	feature	4	27	acorn_blue	-6.2	-0.1	10	3437	3.5
7	feature	4	28	acorn_blue	-6.2	-0.3	2.9	5581	7.1
7	feature	4	29	acorn_blue	-5	-0.1	-1.8	6166	4.85077
7	feature	4	30	acorn_red	-8.1	-0.3	-5.3	3834	4.67547
7	feature	5	1	acorn_red	-2.9	0.3	1.7	0	0
7	feature	5	2	acorn_red	-4.4	0	2.4	3501	1.65529
7	feature	5	3	acorn_blue	-5.3	-0.1	1.8	2118	1.08167
7	feature	5	4	acorn_blue	-6.2	-0.3	2.9	3882	1.42127
7	feature	5	5	acorn_red	-6.7	-0.4	4.1	1183	1.3
7	feature	5	6	acorn_blue	-7.6	-0.4	6	1500	2.10238
7	feature	5	7	acorn_blue	-8.7	-0.2	7	1217	1.48661
7	feature	5	8	acorn_red	-11	0	8.9	2315	2.98329
7	feature	5	9	acorn_blue	-13.2	0.2	11.8	3705	3.64005
7	feature	5	10	acorn_blue	-12	0.3	13.8	3531	2.33238
7	feature	5	11	acorn_blue	-4.5	0	15.6	6300	7.71298
7	feature	5	12	acorn_red	-1.8	0.3	16.7	2333	2.91548
7	feature	5	13	acorn_red	0.8	0.5	17.1	2018	2.63059
7	feature	5	14	acorn_red	3.8	0.5	16.5	2365	3.05941
7	feature	5	15	acorn_blue	7.8	0.3	13.3	3868	5.1225
7	feature	5	16	acorn_blue	14.5	0.4	11.6	7751	6.91231
7	feature	5	17	acorn_blue	15.9	0.4	9.9	1749	2.20227
7	feature	5	18	acorn_red	15.8	0.3	7.2	2218	2.70185
7	feature	5	19	acorn_blue	17.4	0.4	5.2	2065	2.56125
7	feature	5	20	acorn_red	17.2	0.6	-0.5	6102	5.70351
7	feature	5	21	acorn_red	14.7	0.4	-3.6	6033	3.98246
7	feature	5	22	acorn_red	13.2	0	-0.3	5572	3.62491
7	feature	5	23	acorn_blue	12.1	-0.1	0.7	1427	1.48661
7	feature	5	24	acorn_blue	10.8	-0.3	1.4	1134	1.47648
7	feature	5	25	acorn_blue	4	-0.5	7	7320	8.80909
7	feature	5	26	acorn_red	1.8	-0.4	7.5	1896	2.2561
7	feature	5	27	acorn_red	-2	-0.3	10.7	3901	4.9679
7	feature	5	28	acorn_blue	-3.3	-0.4	9.2	3849	1.98494
7	feature	5	29	acorn_red	-5.2	-0.5	7.4	2053	2.61725
7	feature	5	30	acorn_red	-11.7	-0.3	3.6	5649	7.52928
7	conjunction	2	1	acorn_blue	-4	0.1	0.6	0	0
7	conjunction	2	2	acorn_blue	-5.5	-0.2	-0.8	2880	2.05183
7	conjunction	2	3	walnut_red	-7.7	-0.2	-6.5	5903	6.10983
7	conjunction	2	4	acorn_blue	-7.1	-0.2	-9.4	6297	2.96142
7	conjunction	2	5	walnut_red	-6.1	-0.3	-10.1	1133	1.22066
7	conjunction	2	6	walnut_red	-4.8	-0.1	-11.1	1236	1.64012
7	conjunction	2	7	walnut_red	-1.5	0	-12	2898	3.42053
7	conjunction	2	8	walnut_red	3.3	-0.1	-9.2	8219	5.55698
7	conjunction	2	9	acorn_blue	4.9	-0.1	-9.8	5198	1.7088
7	conjunction	2	10	acorn_blue	5	0	-11.8	2501	2.0025
7	conjunction	2	11	walnut_red	8.1	-0.3	-9.1	7534	4.11096
7	conjunction	2	12	walnut_red	10.9	-0.3	-7.6	2416	3.17648
7	conjunction	2	13	acorn_blue	14.2	0.1	-6.8	2569	3.39559
7	conjunction	2	14	walnut_red	16.2	0.5	-6.7	1599	2.0025
7	conjunction	2	15	acorn_blue	15.9	0.4	-7.8	3702	1.14018
7	conjunction	2	16	acorn_blue	14.8	0.2	-9	1497	1.62788
7	conjunction	2	17	walnut_red	15	0.2	1.3	11552	10.3019
7	conjunction	2	18	acorn_blue	14.1	0	3	1550	1.92354
7	conjunction	2	19	acorn_blue	10	-0.4	0.5	9818	4.80208
7	conjunction	2	20	walnut_red	8.2	-0.5	-2.8	4449	3.75899
7	conjunction	2	21	acorn_blue	6.2	-0.6	-4.6	2166	2.69072
7	conjunction	2	22	acorn_blue	0.7	-0.3	-6.4	5567	5.78705
7	conjunction	2	23	acorn_blue	-1	-0.4	-6.4	1336	1.7
7	conjunction	2	24	walnut_red	-2.6	-0.3	-5.6	1564	1.78885
7	conjunction	2	25	walnut_red	-1.9	-0.1	-4.1	2701	1.65529
7	conjunction	2	26	acorn_blue	-2.5	0.4	-1.9	3317	2.28035
7	conjunction	2	27	walnut_red	-2.8	0.4	-0.8	1684	1.14018
7	conjunction	2	28	walnut_red	-1.6	0.5	-1.5	2849	1.38924
7	conjunction	2	29	acorn_blue	-0.3	-0.2	-5.1	4700	3.82753
7	conjunction	2	30	acorn_blue	-3.9	-0.1	-9.5	4668	5.68507
7	conjunction	3	1	walnut_red	-5.3	-0.1	1.8	0	0
7	conjunction	3	2	walnut_red	-6.7	-0.4	4.1	3351	2.69258
7	conjunction	3	3	acorn_blue	-5.9	-0.5	5.4	1202	1.52643
7	conjunction	3	4	acorn_blue	-1.6	-0.5	7.7	3999	4.87647
7	conjunction	3	5	acorn_blue	4	-0.5	7	5834	5.64358
7	conjunction	3	6	walnut_red	5	-0.4	7.6	3202	1.16619
7	conjunction	3	7	walnut_red	7.4	-0.2	8.2	3398	2.47386
7	conjunction	3	8	walnut_red	8.5	-0.1	7.8	983	1.17047
7	conjunction	3	9	walnut_red	11.3	0.1	7.5	2383	2.81603
7	conjunction	3	10	acorn_blue	13.4	0.2	8.2	1684	2.21359
7	conjunction	3	11	walnut_red	15.9	0.4	9.9	2383	3.02324
7	conjunction	3	12	walnut_red	15.8	0.3	7.2	5916	2.70185
7	conjunction	3	13	acorn_blue	14.3	0.2	5.5	3402	2.26716
7	conjunction	3	14	acorn_blue	14.1	0	3	3000	2.50799
7	conjunction	3	15	walnut_red	15	0.2	1.3	1600	1.92354
7	conjunction	3	16	walnut_red	16.9	0.4	0.8	6600	1.96469
7	conjunction	3	17	walnut_red	14	0.2	-5.3	7151	6.75426
7	conjunction	3	18	walnut_red	14.2	0.1	-6.8	2866	1.51327
7	conjunction	3	19	walnut_red	14.8	0.2	-9	1802	2.28035
[truncated: 1,601 more rows]
